# Supplementary material for: Unveiling the Fecal Microbiota in Two Captive Mexican Wolf (Canis lupus baileyi) Populations Receiving Different Type of Diets
Source: Biology (Basel). 2021 Jul 9;10(7):637. doi: 10.3390/biology10070637 (PMC8301095; doi:10.3390/biology10070637)
Supplement: Supplementary file 1 [file biology-10-00637-s001.zip]

Archive with 1 entries (1 files):
- biology-1246083-supplementary.xlsx
