# Supplementary material for: Unveiling the Fecal Microbiota in Two Captive Mexican Wolf (Canis lupus baileyi) Populations Receiving Different Type of Diets
Source: Biology (Basel). 2021 Jul 9;10(7):637. doi: 10.3390/biology10070637 (PMC8301095; doi:10.3390/biology10070637)
Supplement: Supplementary file 1 [file biology-10-00637-s001.zip › biology-1246083-supplementary.xlsx]

## Sheet: Fecal Bacteria Mexican Wolves
Phylum	Class	Order	Family	Genus	Species	M1	M2	M3	M4	M5	M6	O1	O2	O3	O4	O5	O6	O7
Fusobacteria	Fusobacteria_c	Fusobacteriales	Fusobacteriaceae	Fusobacterium	Other	0.101503	0.00125104	0.306319	0.0744074	0.0001259	0.000406264	0.713986	0.606159	0.876455	0.538289	0.776827	0.87476	0.700968
Firmicutes	Clostridia	Clostridiales	Lachnospiraceae	Blautia	Other	0.0269398	0.337208	0.103028	0.00348951	0.0535831	0.417085	0.0402243	0.0657044	0.0188183	0.0668804	0.048969	0.0193997	0.055198
Proteobacteria	Gammaproteobacteria	Aeromonadales	Succinivibrionaceae	Anaerobiospirillum	Other	0.00670972	0.120204	0.0204213	0.422039	0.373168	0	0.0132637	0.00721677	0.0145091	0.00215045	0.00740606	0.00180799	0.0110883
Firmicutes	Clostridia	Clostridiales	Peptostreptococcaceae	Other	Other	0.0765311	0.0183486	0.189556	0.0618537	0.000679861	0.0696927	0.0563823	0.0488597	0.0180597	0.0597933	0.0283697	0.0235943	0.0377001
Firmicutes	Clostridia	Clostridiales	Lachnospiraceae	Clostridium_g21	Other	0.00587731	0.0265847	0.0181499	0.203221	0.265775	0.0236002	0.000752068	0.00043535	0.000242088	0.000189348	0.00107246	0.000397758	0.00102769
Firmicutes	Clostridia	Clostridiales	Lachnospiraceae	Other	Other	0.00108465	0.0169933	0.0102214	0.0763862	0.162034	0.0221598	0.0114633	0.00711631	0.00413163	0.0114014	0.0171999	0.011083	0.0154424
Firmicutes	Clostridia	Clostridiales	Ruminococcaceae	Sporobacter	Other	0	0	4.28568e-05	6.38325e-05	0.00030216	0	0.0194398	0.101788	0.00526137	0.15275	0.0173213	0.00945579	0.015794
Firmicutes	Clostridia	Clostridiales	Clostridiaceae	Clostridium	Other	0.00925739	0.00145955	0.0271927	0.0260011	0.0124389	0.0171369	0.0637207	0.0257359	8.06959e-05	0.010333	0.0120804	0.0109022	0.0640145
Firmicutes	Clostridia	Clostridiales	Peptostreptococcaceae	Romboutsia	Other	0.0572092	0.00557756	0.187027	0.000446828	0.00319786	0.00169892	0.00152693	0.000653026	0	0.000121724	0.0019021	0.000325438	0.00170381
Firmicutes	Clostridia	Clostridiales	Ruminococcaceae	Faecalibacterium	Other	0.00809706	0.02304	0.0266784	2.12775e-05	0.0113562	0.10164	0.00560633	0.0278457	0.00138797	0.0201385	0.0153382	0.00623757	0.00892471
Actinobacteria	Actinobacteria_c	Bifidobacteriales	Bifidobacteriaceae	Bifidobacterium	Bifidobacterium longum	0	0.223624	2.14284e-05	0.000829823	0.00297124	0	0	0	0	0	0	0	0
Bacteroidetes	Bacteroidia	Bacteroidales	Bacteroidaceae	Bacteroides	Other	0.219478	0	0	0	0	0.000147732	2.27899e-05	8.37212e-05	3.22784e-05	2.70497e-05	6.07054e-05	3.61598e-05	8.11337e-05
Firmicutes	Clostridia	Clostridiales	Lachnospiraceae	Clostridium_g24	Other	0.00373323	0.0537427	0.013307	0.00438317	0.00380219	0.0449106	0.00943504	0.0121396	0.00372815	0.0140253	0.0103402	0.0073766	0.0122782
Proteobacteria	Epsilonproteobacteria	Campylobacterales	Campylobacteraceae	Campylobacter	Other	0.000479265	0.0580692	0.00171427	0.0641091	0.029788	0.0122248	0.00100276	0.000284652	0.00106519	0.000256972	0.0014974	0.000723197	0.00100065
Actinobacteria	Coriobacteriia	Coriobacteriales	Coriobacteriaceae	Collinsella	Other	0.0038089	0.0379483	0.0119999	0.00400017	0.0242987	0.0495273	0.0033957	0.00406885	0.0102322	0.00423328	0.00285315	0.00352558	0.00335353
Bacteroidetes	Bacteroidia	Bacteroidales	Prevotellaceae	Alloprevotella	Other	0.140677	0	6.42853e-05	0	0	7.38662e-05	0	0	0	0	0	0	0
Firmicutes	Negativicutes	Selenomonadales	Selenomonadaceae	Megamonas	Other	0.135405	0	0	2.12775e-05	2.518e-05	0	0	0	0	0	0	0	0
Firmicutes	Clostridia	Clostridiales	Lachnospiraceae	Anaerotignum	Other	0.0014378	0	0.00486425	0	0.000453241	0.108842	0.000569749	0.00500653	0.000532593	0.00734399	0.000465408	0	0.000567936
Firmicutes	Clostridia	Clostridiales	Peptostreptococcaceae	Clostridioides	Other	0.00292604	0.00406589	0.0272998	0.012575	0.00022662	0.0133698	0.00690535	0.00797026	0.00364746	0.0102383	0.00582772	0.00565901	0.00805928
Fusobacteria	Fusobacteria_c	Fusobacteriales	Fusobacteriaceae	Fusobacterium	Fusobacterium perfoetens	0	0	0	0	2.518e-05	7.38662e-05	0.0157706	0.0112521	0.0217395	0.00857475	0.012566	0.00674381	0.0211759
Firmicutes	Bacilli	Lactobacillales	Streptococcaceae	Streptococcus	Other	0.0882605	0	0	2.12775e-05	0	3.69331e-05	0	0	0	0	0	0	0
Firmicutes	Clostridia	Clostridiales	Ruminococcaceae	Fournierella	Other	0.00232065	0.0170976	0.0081428	0	0.00229138	0.045243	6.83698e-05	0.000133954	0	8.11491e-05	0.000283292	0.000777436	2.70446e-05
Proteobacteria	Epsilonproteobacteria	Campylobacterales	Helicobacteraceae	Helicobacter	Other	0.00300172	0.00307548	0.0100928	0.00636197	0.00528781	0.0302482	0.000592539	0.000200931	0.000742402	4.05745e-05	0.000384468	0.000361598	0.000567936
Firmicutes	Clostridia	Clostridiales	Lachnospiraceae	Ruminococcus_g4	Other	0.000529714	0.0021372	0.00152142	0.000106388	0.000679861	0.00391491	0.00314501	0.00426978	0.0027598	0.00500419	0.00815476	0.000235039	0.00500325
Firmicutes	Clostridia	Clostridiales	Ruminococcaceae	Oscillibacter	Other	5.0449e-05	0.00271059	0.000171427	0	0.000730221	0.000110799	0.0015953	0.00780282	0.00132341	0.0156888	0.00178069	1.80799e-05	0.00173085
Firmicutes	Clostridia	Clostridiales	Lachnospiraceae	Coprococcus_g2	Other	0.000327918	5.21268e-05	0.00205713	4.2555e-05	5.03601e-05	0.00908554	4.55799e-05	0.00616188	0.00116202	0.00586978	0.000121411	0	5.40891e-05
Firmicutes	Erysipelotrichi	Erysipelotrichales	Erysipelotrichaceae	Catenibacterium	Other	0.0250227	0	0	0	0	0	0	0	0	0	0	0	0
Fusobacteria	Fusobacteria_c	Fusobacteriales	Fusobacteriaceae	Cetobacterium	Other	0	0.0224666	0	0	0	0	0.00015953	1.67442e-05	0	0	0	0	2.70446e-05
Firmicutes	Erysipelotrichi	Erysipelotrichales	Erysipelotrichaceae	Turicibacter	Other	0.0203562	0	0	0	0	0	0	0	0	0	0	0	0
Proteobacteria	Betaproteobacteria	Burkholderiales	Sutterellaceae	Sutterella	Other	0.0202048	0	0	0	0	0	0	0	0	0	0	0	0
Firmicutes	Clostridia	Clostridiales	Ruminococcaceae	Butyricicoccus	Other	0.000327918	5.21268e-05	0.00115713	6.38325e-05	0.000503601	0.00376717	0.00202831	0.00212652	0.00145253	0.00231275	0.00341974	0.000289279	0.0022447
Actinobacteria	Coriobacteriia	Coriobacteriales	Coriobacteriaceae	Slackia	Other	0.000100898	0.00166806	0.000299998	0	0.00030216	0.000664795	0.00175483	0.00274606	0.00185601	0.00585626	0.00208422	0.000433918	0.00148745
Firmicutes	Clostridia	Clostridiales	Lachnospiraceae	PAC001043_g	Other	0.000302694	0.00333611	0.00156427	0.000234053	0.000428061	0.00321318	0.00116229	0.000837212	0.000516454	0.000919689	0.00200328	0.00108479	0.00286672
Firmicutes	Clostridia	Clostridiales	Peptostreptococcaceae	Clostridioides	Clostridium hiranonis	0.000479265	0.000573394	0.00402854	0.00206392	5.03601e-05	0.00225292	0.00154972	0.00107163	0.000548732	0.00147421	0.000768935	0.00104863	0.00127109
Firmicutes	Clostridia	Clostridiales	Ruminococcaceae	PAC001637_g	Other	0.00022702	0.0015638	0.00053571	0	0.00030216	0.00273305	0.00123066	0.000954422	0.000516454	0.00316481	0.0014974	0.00287471	0.00137927
Firmicutes	Clostridia	Clostridiales	Lachnospiraceae	Eisenbergiella	Other	0.00141257	0.00218932	0.00522853	4.2555e-05	0.00135972	0.00140346	0.000546959	0.000234419	0.000209809	0.00119019	0.0014974	0.000777436	0.000757248
Firmicutes	Clostridia	Clostridiales	Clostridiaceae	Arthromitus	Other	0.000580163	0	0.00192856	0.0125324	5.03601e-05	0.000738662	0.00013674	0	0	0	0.000182116	0	0.000405669
Firmicutes	Clostridia	Clostridiales	Mogibacterium_f	Other	Other	2.52245e-05	0	0	0	0	0	0.0015953	0.00462141	0.00145253	0.00585626	0.00157834	0	0.00113587
Proteobacteria	Gammaproteobacteria	Aeromonadales	Succinivibrionaceae	Anaerobiospirillum	Anaerobiospirillum succiniciproducens	2.52245e-05	0.0013553	0.000192856	0.00542576	0.00818351	0	0.000296269	8.37212e-05	0.000129113	4.05745e-05	8.09405e-05	3.61598e-05	8.11337e-05
Firmicutes	Clostridia	Clostridiales	Ruminococcaceae	FTRU_g	Other	0	0	2.14284e-05	2.12775e-05	5.03601e-05	0	0.000387429	0.00596095	6.45567e-05	0.00848008	0.000303527	0	0.000594981
Firmicutes	Clostridia	Clostridiales	Ruminococcaceae	Pseudoflavonifractor	Other	0	0.000938282	0.000214284	8.511e-05	0.00141008	0.000184665	0.000934388	0.00505676	0.000209809	0.00472017	0.000687994	7.23197e-05	0.00029749
Fusobacteria	Fusobacteria_c	Fusobacteriales	Fusobacteriaceae	Fusobacterium	EU289064_s	2.52245e-05	0	0.000835708	0.000361718	0	0	0.0022562	0.00138977	0.00175917	0.00144716	0.00127481	0.00218767	0.00275855
Firmicutes	Clostridia	Clostridiales	Peptostreptococcaceae	Terrisporobacter	Other	0.00151347	0.00015638	0.00546425	0.00106388	0.0011331	0.000627862	0.000387429	0.00043535	0.000209809	0.000581568	0.000303527	0.000307359	0.000351579
Firmicutes	Clostridia	Clostridiales	Ruminococcaceae	PAC000661_g	Other	7.56735e-05	0	0.000342855	2.12775e-05	0.00193886	0	0.000866018	0.00105489	0.00040348	0.00512592	0.0011534	0	0.000540891
Firmicutes	Clostridia	Clostridiales	Lachnospiraceae	Ruminococcus_g5	Ruminococcus gnavus	0	0.000312761	0.000342855	0.00285119	0.00493529	0.000369331	4.55799e-05	0	0	0	0	0	2.70446e-05
Proteobacteria	Epsilonproteobacteria	Campylobacterales	Campylobacteraceae	Campylobacter	Campylobacter jejuni	7.56735e-05	0	0.000128571	0.0080429	0.000579141	0	0	1.67442e-05	3.22784e-05	0	0	0	0
Firmicutes	Clostridia	Clostridiales	Ruminococcaceae	Paludicola	Other	0	0	0	8.511e-05	2.518e-05	0	0.00280316	0.000971166	0.000145253	0.00136601	0.000303527	0	0.00302899
Firmicutes	Clostridia	Clostridiales	Lachnospiraceae	GU302778_g	Other	0	0	0	0	0	0	0.000501379	0.00187536	0.000887655	0.00304309	0.00101176	0.000433918	0.00064907
Firmicutes	Clostridia	Clostridiales	Lachnospiraceae	Faecalimonas	Other	0	0.000260634	0	0.000617048	0.00458277	0.000110799	0.00020511	3.34885e-05	4.84176e-05	0.000229922	0.000465408	0.000524317	0.000594981
Firmicutes	Erysipelotrichi	Erysipelotrichales	Erysipelotrichaceae	Holdemanella	Other	0.00759257	0	0	0	0	0	0	0	0	0	0	0	0
Firmicutes	Bacilli	Lactobacillales	Lactobacillaceae	Lactobacillus	Other	0.00718898	0	0	4.2555e-05	0	0	0	0	0	0	0	0	0
Firmicutes	Clostridia	Clostridiales	Lachnospiraceae	Frisingicoccus	Other	0	5.21268e-05	8.57137e-05	2.12775e-05	7.55401e-05	0.000775595	0.000501379	0.000837212	0.000242088	0.00114961	0.0018414	0	0.000703159
Firmicutes	Clostridia	Clostridiales	Christensenellaceae	PAC001207_g	Other	0	0	0	0	0	0	2.27899e-05	0.00182512	3.22784e-05	0.00411155	2.02351e-05	0	0
Firmicutes	Clostridia	Clostridiales	Clostridiaceae	Clostridium	Clostridium perfringens	2.52245e-05	5.21268e-05	0.000471425	0.000489383	0.00015108	0.000517063	0.00132182	0.000251164	3.22784e-05	0.000135248	0.000242822	0.000216959	0.00208243
Bacteroidetes	Bacteroidia	Bacteroidales	Bacteroidaceae	Bacteroides	EF405084_s	0.00595298	0	2.14284e-05	0	0	0	0	0	0	0	0	0	0
Firmicutes	Clostridia	Clostridiales	Peptostreptococcaceae	Paeniclostridium	Other	0.000201796	5.21268e-05	0.000685709	0	0	0	0.00173204	0.000720003	0	2.70497e-05	0.000242822	0.000162719	0.00162267
Firmicutes	Clostridia	Clostridiales	Ruminococcaceae	Other	Other	0	5.21268e-05	0.000149999	2.12775e-05	0.0001259	0.000147732	0.000638118	0.00122233	0.000177531	0.00121724	0.000687994	0.000307359	0.000676114
Proteobacteria	Alphaproteobacteria	Rhodospirillales	Rhodospirillaceae	LARJ_g	Other	0	0	0	0	0	0	2.27899e-05	0.00504002	0	0.000243447	0	0	0
Actinobacteria	Actinobacteria_c	Bifidobacteriales	Bifidobacteriaceae	Bifidobacterium	Other	0	0.00432652	0	0	0.000604321	0	0	0	0	0	0	0	0
Firmicutes	Clostridia	Clostridiales	Lachnospiraceae	Epulopiscium	Other	0	0	2.14284e-05	0.000127665	0.00463313	7.38662e-05	0	0	0	0	2.02351e-05	0	0
Firmicutes	Clostridia	Clostridiales	Ruminococcaceae	Agathobaculum	Other	0	0	4.28568e-05	0	0	0	0.000683698	0.000803724	0.000306645	0.00108199	0.00070823	0.000108479	0.000811337
Fusobacteria	Fusobacteria_c	Fusobacteriales	Fusobacteriaceae	Fusobacterium	Fusobacterium necrophorum	0	0.000104254	0.00053571	0	0	0	0.000592539	0.000234419	0.000209809	0.000297547	0.000687994	0.000940155	0.000405669
Firmicutes	Clostridia	Clostridiales	Ruminococcaceae	Caproiciproducens	Other	0	0	0.000149999	0.000957488	0.000931661	0.00136652	2.27899e-05	8.37212e-05	0	6.76242e-05	4.04703e-05	0	0
Firmicutes	Bacilli	Lactobacillales	Streptococcaceae	Streptococcus	Streptococcus gallolyticus	0.00343053	0	0	0	0	0	0	0	0	0	0	0	0
Firmicutes	Clostridia	Clostridiales	Lachnospiraceae	PAC001200_g	Other	0	5.21268e-05	4.28568e-05	0	0.00010072	0	0.000250689	0.000770235	0.000112974	0.00129839	0.000161881	7.23197e-05	0.000405669
Firmicutes	Clostridia	Clostridiales	Lachnospiraceae	Extibacter	Other	0	0	0	0.00025533	0.0018885	0	0.00020511	5.02327e-05	3.22784e-05	0.000121724	0.000283292	0.000180799	0.000189312
Fusobacteria	Fusobacteria_c	Fusobacteriales	Fusobacteriaceae	Fusobacterium	Fusobacterium varium	2.52245e-05	0	0.00040714	0	0	0	0.00015953	0.000133954	0.000209809	0.000148773	0.000465408	0.00101248	0.000594981
Firmicutes	Clostridia	Clostridiales	Lachnospiraceae	Anaerotignum	Anaerotignum lactatifermentans	0	0	0	0	0	0.00302851	0	1.67442e-05	0	0	0	0	0
Firmicutes	Negativicutes	Acidaminococcales	Acidaminococcaceae	Phascolarctobacterium	Other	0.0025729	0	0	0	0	0	0	0	0	0	0	0	0
Firmicutes	Clostridia	Clostridiales	Peptostreptococcaceae	Peptostreptococcus	Other	2.52245e-05	0	0	0.000787268	0.00103238	7.38662e-05	4.55799e-05	0	0	5.40994e-05	0	0.000506238	0
Firmicutes	Clostridia	Clostridiales	Mogibacterium_f	Emergencia	Other	0	0	0	0	0	0	0	0.000485583	0	0.00194758	2.02351e-05	0	0
Firmicutes	Clostridia	Clostridiales	Lachnospiraceae	Roseburia	Other	0	0	0.000107142	2.12775e-05	0	0	0.000341849	0.000133954	0.000484176	8.11491e-05	0.000505878	0.000126559	0.000622025
Firmicutes	Clostridia	Clostridiales	Lachnospiraceae	Dorea	Other	0	0	0.000107142	0.000489383	0.000881301	0.000517063	4.55799e-05	1.67442e-05	1.61392e-05	0	8.09405e-05	1.80799e-05	8.11337e-05
Firmicutes	Clostridia	Clostridiales	Lachnospiraceae	Faecalicatena	Other	0	5.21268e-05	0.000128571	0	0.00030216	7.38662e-05	0.000455799	0.000184187	0	0.000270497	0.000182116	7.23197e-05	0.000351579
Firmicutes	Clostridia	Clostridiales	Mogibacterium_f	PAC001609_g	Other	0	0	0	0	0	0	2.27899e-05	0.000602793	0	0.00144716	0	0	0
Firmicutes	Clostridia	Clostridiales	Lachnospiraceae	PAC001385_g	Other	0	0.00015638	2.14284e-05	0.00025533	0.000805761	0.000147732	0	5.02327e-05	1.61392e-05	8.11491e-05	6.07054e-05	0.000108479	0.000162267
Firmicutes	Clostridia	Clostridiales	Lachnospiraceae	PAC000671_g	Other	0	0	8.57137e-05	0	0.00017626	7.38662e-05	0.000227899	0.000418606	0.000112974	0.000459845	0.000101176	1.80799e-05	0.000189312
Firmicutes	Clostridia	Clostridiales	Lachnospiraceae	Eubacterium_g5	Other	0	0	2.14284e-05	0	0.00115828	0	6.83698e-05	3.34885e-05	1.61392e-05	2.70497e-05	0.000384468	0	0.000135223
Firmicutes	Clostridia	Clostridiales	Ruminococcaceae	Faecalibacterium	GQ867370_s	0	0	0	0	0	0	0.000250689	0.000569304	1.61392e-05	0.000378696	0.000202351	0.000180799	0.000243401
Firmicutes	Clostridia	Clostridiales	Lachnospiraceae	PAC002513_g	Other	0	0	0	0	0	0.00166199	0	0	0	0	0	0	0
Firmicutes	Clostridia	Clostridiales	Lachnospiraceae	Blautia	Blautia wexlerae	0	0.000938282	0.000171427	0	7.55401e-05	0.000369331	0	0	0	0	0	0	0
Fusobacteria	Fusobacteria_c	Fusobacteriales	Fusobacteriaceae	Other	Other	0	0.0013553	0	0	0	0	4.55799e-05	3.34885e-05	4.84176e-05	0	2.02351e-05	1.80799e-05	2.70446e-05
Proteobacteria	Gammaproteobacteria	Enterobacterales	Enterobacteriaceae	Escherichia	Other	0.00153869	0	0	0	0	0	0	0	0	0	0	0	0
Cyanobacteria	Vampirovibrio_c	FR888536_o	FR888536_f	FR888536_g	Other	0	0	0	0	0.00015108	3.69331e-05	0.00013674	0.00112186	0	0	0	0	0
Firmicutes	Clostridia	Clostridiales	Peptostreptococcaceae	Paraclostridium	Other	7.56735e-05	0	0.000771423	8.511e-05	0	3.69331e-05	4.55799e-05	1.67442e-05	0	4.05745e-05	8.09405e-05	1.80799e-05	0.000162267
Proteobacteria	Gammaproteobacteria	Aeromonadales	Succinivibrionaceae	Anaerobiospirillum	Anaerobiospirillum thomasii	0	0	0.000107142	0	2.518e-05	0	0.000296269	6.6977e-05	0.000290505	0	0.000202351	5.42397e-05	0.000243401
Firmicutes	Clostridia	Clostridiales	Lachnospiraceae	PAC000692_g	Other	0	0.000104254	4.28568e-05	4.2555e-05	0.00015108	0.000110799	9.11598e-05	6.6977e-05	1.61392e-05	0.000189348	0.000101176	0	0.000216357
Firmicutes	Clostridia	Clostridiales	Lachnospiraceae	KE159797_g	Other	0	0	2.14284e-05	0.00025533	0.000830941	0	0	0	0	1.35248e-05	0	0	0
Fusobacteria	Fusobacteria_c	Fusobacteriales	Fusobacteriaceae	GQ850557_g	Other	0	0.000886155	0	0	0	0	4.55799e-05	1.67442e-05	1.61392e-05	1.35248e-05	4.04703e-05	0	2.70446e-05
Fusobacteria	Fusobacteria_c	Fusobacteriales	Fusobacteriaceae	Fusobacterium	Fusobacterium nucleatum	0	0	8.57137e-05	4.2555e-05	0	0	4.55799e-05	1.67442e-05	6.45567e-05	2.70497e-05	0.000202351	0.000361598	0.000189312
Firmicutes	Clostridia	Clostridiales	Ruminococcaceae	Faecalibacterium	GL538271_s	0	0.000104254	0.000192856	0	0.00015108	0.000443197	0	1.67442e-05	0	1.35248e-05	0	0	2.70446e-05
Firmicutes	Clostridia	Clostridiales	Ruminococcaceae	PAC001637_g	PAC001637_s	0	5.21268e-05	2.14284e-05	0	0	0.000295465	4.55799e-05	3.34885e-05	3.22784e-05	0.000108199	0.000202351	0.000126559	0
Actinobacteria	Coriobacteriia	Coriobacteriales	Coriobacteriaceae	Other	Other	0	0.000208507	0	0	0.000528781	0	4.55799e-05	1.67442e-05	0	1.35248e-05	2.02351e-05	0	0
Firmicutes	Clostridia	Clostridiales	Lachnospiraceae	Clostridium_g24	PAC001282_s	0	0.000208507	2.14284e-05	0	0	0.000369331	2.27899e-05	1.67442e-05	0	5.40994e-05	0	0	0.000135223
Firmicutes	Bacilli	Lactobacillales	Streptococcaceae	Lactococcus	Lactococcus lactis	0.000781959	0	0	0	0	0	0	0	0	0	0	0	0
Firmicutes	Clostridia	Clostridiales	Lachnospiraceae	Blautia	PAC001450_s	7.56735e-05	0	0.000235713	0	0	3.69331e-05	6.83698e-05	1.67442e-05	6.45567e-05	1.35248e-05	6.07054e-05	9.03996e-05	0.000108178
Firmicutes	Clostridia	Clostridiales	Lachnospiraceae	PAC000664_g	Other	0	5.21268e-05	0.000192856	0	0.0001259	7.38662e-05	0.00013674	5.02327e-05	0	6.76242e-05	0	3.61598e-05	2.70446e-05
Fusobacteria	Fusobacteria_c	Fusobacteriales	Fusobacteriaceae	Fusobacterium	Fusobacterium necrogenes	0	0	0	0.000297885	0	0	4.55799e-05	3.34885e-05	0	6.76242e-05	4.04703e-05	0.000216959	5.40891e-05
Firmicutes	Clostridia	Clostridiales	Christensenellaceae	PAC001437_g	Other	0	0	0	0	0	0	2.27899e-05	0.000133954	0	0.000595093	0	0	0
Firmicutes	Clostridia	Clostridiales	Lachnospiraceae	Sellimonas	Other	0	0	2.14284e-05	0	5.03601e-05	3.69331e-05	9.11598e-05	0.00011721	0	0.000175823	4.04703e-05	0	0.000216357
Firmicutes	Clostridia	Clostridiales	Mogibacterium_f	Anaerovorax	Other	0	0	0	0	0	0	6.83698e-05	0.000167442	9.68351e-05	0.000324596	6.07054e-05	0	2.70446e-05
Firmicutes	Clostridia	Clostridiales	Ruminococcaceae	Ruminococcus	Other	0	0	4.28568e-05	0.000127665	0.00017626	7.38662e-05	0.000227899	1.67442e-05	0	4.05745e-05	2.02351e-05	1.80799e-05	0
Firmicutes	Clostridia	Clostridiales	Lachnospiraceae	FJ825526_g	Other	0	0	4.28568e-05	0.000106388	0.000503601	0	2.27899e-05	1.67442e-05	1.61392e-05	0	0	0	2.70446e-05
Firmicutes	Clostridia	Clostridiales	Lachnospiraceae	Faecalimonas	Faecalimonas umbilicata	0	0	0	4.2555e-05	0.000478421	0	0	0	3.22784e-05	0	2.02351e-05	3.61598e-05	8.11337e-05
Proteobacteria	Gammaproteobacteria	Aeromonadales	Succinivibrionaceae	Succinivibrio	Other	0	0	8.57137e-05	0	0.0001259	0	2.27899e-05	0.000150698	4.84176e-05	0.000229922	0	0	0
Bacteroidetes	Bacteroidia	Bacteroidales	Prevotellaceae	Alloprevotella	JN559630_s	0.000655837	0	0	0	0	0	0	0	0	0	0	0	0
Firmicutes	Clostridia	Clostridiales	Mogibacterium_f	Eubacterium_g11	EU458450_s	0	0	0	0	0	0	6.83698e-05	0.000200931	3.22784e-05	0.000162298	6.07054e-05	1.80799e-05	8.11337e-05
Actinobacteria	Coriobacteriia	Coriobacteriales	Coriobacteriaceae	Adlercreutzia	Other	0	0.000104254	0	0	0.000377701	0	2.27899e-05	0	0	0	6.07054e-05	0	0
Firmicutes	Clostridia	Clostridiales	Lachnospiraceae	Lachnoclostridium	Other	0	0	0	2.12775e-05	0.00020144	0	0.00013674	1.67442e-05	0	2.70497e-05	4.04703e-05	0	0.000108178
Firmicutes	Clostridia	Clostridiales	Lachnospiraceae	PAC001103_g	Other	0	5.21268e-05	0	0.000191498	0.00022662	3.69331e-05	0	0	0	1.35248e-05	0	0	2.70446e-05
Firmicutes	Clostridia	Clostridiales	Lachnospiraceae	Syntrophococcus	Other	0	5.21268e-05	4.28568e-05	0	0	3.69331e-05	4.55799e-05	0.000100465	1.61392e-05	9.46739e-05	2.02351e-05	5.42397e-05	8.11337e-05
Fusobacteria	Fusobacteria_c	Fusobacteriales	Fusobacteriaceae	Fusobacterium	EU772717_s	0	0	8.57137e-05	2.12775e-05	0	0	0	3.34885e-05	1.61392e-05	1.35248e-05	2.02351e-05	0.000289279	2.70446e-05
Firmicutes	Clostridia	Clostridiales	Lachnospiraceae	KE159605_g	Other	0	5.21268e-05	0	0.000127665	0.00030216	0	0	1.67442e-05	0	0	0	0	0
Fusobacteria	Fusobacteria_c	Fusobacteriales	Fusobacteriaceae	Fusobacterium	HQ772845_s	0	0	0	0	0	0	2.27899e-05	3.34885e-05	8.06959e-05	4.05745e-05	8.09405e-05	0.000180799	5.40891e-05
Fusobacteria	Fusobacteria_c	Fusobacteriales	Fusobacteriaceae	Fusobacterium	Fusobacterium ulcerans	0	0	6.42853e-05	0	0	0	2.27899e-05	3.34885e-05	3.22784e-05	0	0.000121411	0.000108479	0.000108178
Firmicutes	Erysipelotrichi	Erysipelotrichales	Erysipelotrichaceae	Catenibacterium	PAC002523_s	0.000479265	0	0	0	0	0	0	0	0	0	0	0	0
Firmicutes	Clostridia	Clostridiales	Lachnospiraceae	Blautia	PAC001163_s	0	5.21268e-05	0	0	0	0.000406264	0	1.67442e-05	0	0	0	0	0
Firmicutes	Clostridia	Clostridiales	Lachnospiraceae	Clostridium_g8	Other	2.52245e-05	0	0	0	2.518e-05	0	4.55799e-05	0.000200931	1.61392e-05	0	0.000161881	0	0
Firmicutes	Clostridia	Clostridiales	Mogibacterium_f	AY160817_g	Other	0	0	0	0	0	0	2.27899e-05	0.000184187	1.61392e-05	0.000108199	6.07054e-05	0	5.40891e-05
Bacteroidetes	Bacteroidia	Bacteroidales	Bacteroidaceae	Bacteroides	Bacteroides coprocola	0.000428816	0	0	0	0	0	0	0	0	0	0	0	0
Firmicutes	Erysipelotrichi	Erysipelotrichales	Erysipelotrichaceae	Allobaculum	Other	0.000428816	0	0	0	0	0	0	0	0	0	0	0	0
Firmicutes	Clostridia	Clostridiales	Lachnospiraceae	Lachnospira	Other	2.52245e-05	0	6.42853e-05	0	5.03601e-05	0.000110799	2.27899e-05	0.000150698	0	0	0	0	0
Firmicutes	Clostridia	Clostridiales	Peptostreptococcaceae	Romboutsia	FJTZ_s	0.000100898	0	0.000235713	0	0	3.69331e-05	2.27899e-05	0	0	0	0	0	2.70446e-05
Fusobacteria	Fusobacteria_c	Fusobacteriales	Fusobacteriaceae	Cetobacterium	Cetobacterium somerae	0	0.000417014	0	0	0	0	0	0	0	0	0	0	0
Firmicutes	Clostridia	Clostridiales	Lachnospiraceae	Blautia	EF399598_s	0	0	0	0	0	3.69331e-05	2.27899e-05	3.34885e-05	0	8.11491e-05	0.000121411	1.80799e-05	8.11337e-05
Bacteroidetes	Bacteroidia	Bacteroidales	Prevotellaceae	Prevotella	Other	0	0.000364887	0	0	2.518e-05	0	0	0	0	0	0	0	0
Firmicutes	Clostridia	Clostridiales	Ruminococcaceae	PAC001144_g	Other	0	0	0	0	0	0	6.83698e-05	1.67442e-05	0	0.000162298	6.07054e-05	0	8.11337e-05
Firmicutes	Clostridia	Clostridiales	Peptostreptococcaceae	Paeniclostridium	Eubacterium tenue	0	0	0.000257141	0	0	0	9.11598e-05	0	0	0	0	3.61598e-05	0
Firmicutes	Clostridia	Clostridiales	Peptostreptococcaceae	Romboutsia	Romboutsia sedimentorum	5.0449e-05	5.21268e-05	0.000257141	0	0	0	0	0	0	0	2.02351e-05	0	0
Firmicutes	Clostridia	Clostridiales	Ruminococcaceae	Sporobacter	JN559581_s	0	0	0	0	0	0	0	0.000133954	0	0.000189348	0	0	5.40891e-05
Firmicutes	Clostridia	Clostridiales	Lachnospiraceae	PAC001452_g	Other	0	0	0	2.12775e-05	0.00017626	0	2.27899e-05	0	0	1.35248e-05	2.02351e-05	0	0.000108178
Firmicutes	Bacilli	Lactobacillales	Enterococcaceae	Enterococcus	Other	0.000353143	0	0	0	0	0	0	0	0	0	0	0	0
Firmicutes	Clostridia	Clostridiales	Ruminococcaceae	Eubacterium_g8	Other	0	0	0	0.000106388	0	7.38662e-05	0.00011395	1.67442e-05	0	0	0	0	2.70446e-05
Actinobacteria	Coriobacteriia	Coriobacteriales	Coriobacteriaceae	Collinsella	Collinsella tanakaei	0	0	6.42853e-05	0	2.518e-05	3.69331e-05	2.27899e-05	0	0.000112974	0	0	1.80799e-05	5.40891e-05
Firmicutes	Clostridia	Clostridiales	Ruminococcaceae	Angelakisella	Other	0	0.000104254	0	0	0	0.000147732	0	0	8.06959e-05	0	0	0	0
Firmicutes	Clostridia	Clostridiales	Ruminococcaceae	Butyricicoccus	EU772680_s	0	0	2.14284e-05	0	0	0	9.11598e-05	0	0	1.35248e-05	8.09405e-05	0	0.000108178
Firmicutes	Clostridia	Clostridiales	Lachnospiraceae	PAC001097_g	Other	0	0	0	0	0.0001259	3.69331e-05	0.00011395	3.34885e-05	0	0	0	0	0
Firmicutes	Clostridia	Clostridiales	Ruminococcaceae	Eubacterium_g23	Other	0	0	0	6.38325e-05	0.00010072	0	9.11598e-05	1.67442e-05	0	0	2.02351e-05	0	0
Proteobacteria	Alphaproteobacteria	Rickettsiales	Rickettsiaceae	Rickettsia	Other	0	0	0	0	0	0	0	0	0	0	0.000283292	0	0
Firmicutes	Clostridia	Clostridiales	Ruminococcaceae	Ruthenibacterium	Other	0	0	0	0	0	0	0	5.02327e-05	0	0.000229922	0	0	0
Firmicutes	Erysipelotrichi	Erysipelotrichales	Erysipelotrichaceae	Clostridium_g6	Other	0.000277469	0	0	0	0	0	0	0	0	0	0	0	0
Firmicutes	Erysipelotrichi	Erysipelotrichales	Erysipelotrichaceae	Holdemanella	Holdemanella biformis	0.000277469	0	0	0	0	0	0	0	0	0	0	0	0
Fusobacteria	Fusobacteria_c	Fusobacteriales	Fusobacteriaceae	Fusobacterium	Fusobacterium gastrosuis	0	5.21268e-05	4.28568e-05	0	0	0	2.27899e-05	0	1.61392e-05	1.35248e-05	8.09405e-05	1.80799e-05	2.70446e-05
Firmicutes	Clostridia	Clostridiales	Peptostreptococcaceae	Romboutsia	Romboutsia timonensis	2.52245e-05	5.21268e-05	0.000171427	0	0	0	0	1.67442e-05	0	0	0	0	0
Firmicutes	Clostridia	Clostridiales	Ruminococcaceae	Sporobacter	FJ848450_s	0	0	0	0	0	0	2.27899e-05	3.34885e-05	0	0.000189348	0	1.80799e-05	0
Firmicutes	Clostridia	Clostridiales	Eubacteriaceae	Eubacterium	Other	0	0	0	0	0	0	0	3.34885e-05	0	0.000202873	0	0	0
Proteobacteria	Gammaproteobacteria	Aeromonadales	Succinivibrionaceae	Anaerobiospirillum	AF497809_s	0	0	2.14284e-05	6.38325e-05	0.00015108	0	0	0	0	0	0	0	0
Firmicutes	Clostridia	Clostridiales	Christensenellaceae	PAC001360_g	Other	0	5.21268e-05	0	0	0.00010072	3.69331e-05	4.55799e-05	0	0	0	0	0	0
Fusobacteria	Fusobacteria_c	Fusobacteriales	Fusobacteriaceae	Fusobacterium	HQ782813_s	0	0	4.28568e-05	0	0	0	0	1.67442e-05	0	0	2.02351e-05	0.000126559	2.70446e-05
Firmicutes	Negativicutes	Selenomonadales	Selenomonadaceae	Megamonas	Megamonas funiformis	0.00022702	0	0	0	0	0	0	0	0	0	0	0	0
Firmicutes	Clostridia	Clostridiales	Lachnospiraceae	Blautia	Blautia caecimuris	0	0.000208507	0	0	0	0	0	0	0	0	0	1.80799e-05	0
Firmicutes	Clostridia	Clostridiales	Lachnospiraceae	LLKB_g	Other	0	0	0	0	0.0001259	0	2.27899e-05	3.34885e-05	0	4.05745e-05	0	0	0
Firmicutes	Clostridia	Clostridiales	Ruminococcaceae	FTRU_g	PAC001607_s	0	0	0	0	0	0	0	3.34885e-05	0	9.46739e-05	4.04703e-05	0	5.40891e-05
Firmicutes	Clostridia	Clostridiales	Lachnospiraceae	Clostridium_g24	FCEY_s	2.52245e-05	5.21268e-05	6.42853e-05	2.12775e-05	0	3.69331e-05	0	0	0	0	2.02351e-05	0	0
Firmicutes	Clostridia	Clostridiales	Christensenellaceae	PAC001440_g	Other	0	5.21268e-05	0	0	7.55401e-05	0	9.11598e-05	0	0	0	0	0	0
Firmicutes	Clostridia	Clostridiales	Lachnospiraceae	PAC001457_g	Other	0	0	6.42853e-05	0	0	3.69331e-05	2.27899e-05	5.02327e-05	0	1.35248e-05	2.02351e-05	0	0
Firmicutes	Clostridia	Clostridiales	Lachnospiraceae	Blautia	Blautia glucerasea	0	0	0	0	0	0	2.27899e-05	6.6977e-05	0	4.05745e-05	2.02351e-05	0	5.40891e-05
Firmicutes	Clostridia	Clostridiales	Lachnospiraceae	Herbinix	Other	0	5.21268e-05	2.14284e-05	4.2555e-05	2.518e-05	3.69331e-05	0	1.67442e-05	0	0	0	0	0
Firmicutes	Clostridia	Clostridiales	Lachnospiraceae	PAC001138_g	Other	0	0	2.14284e-05	0	2.518e-05	3.69331e-05	2.27899e-05	1.67442e-05	0	1.35248e-05	0	0	5.40891e-05
Firmicutes	Clostridia	Clostridiales	Lachnospiraceae	Blautia	EU776034_s	0	0	0	0	0	0	4.55799e-05	5.02327e-05	0	4.05745e-05	0	0	5.40891e-05
Firmicutes	Clostridia	Clostridiales	Other	Other	Other	0	0	6.42853e-05	0	0	0	6.83698e-05	1.67442e-05	0	1.35248e-05	0	0	2.70446e-05
Firmicutes	Clostridia	Clostridiales	Lachnospiraceae	Blautia	HQ743744_s	0	0	0	0	0	0	2.27899e-05	3.34885e-05	3.22784e-05	4.05745e-05	2.02351e-05	0	2.70446e-05
Firmicutes	Clostridia	Clostridiales	Lachnospiraceae	Blautia	Blautia luti	0	5.21268e-05	2.14284e-05	0	2.518e-05	7.38662e-05	0	0	0	0	0	0	0
Firmicutes	Clostridia	Clostridiales	Ruminococcaceae	PAC000672_g	Other	0	0	2.14284e-05	2.12775e-05	2.518e-05	0	6.83698e-05	3.34885e-05	0	0	0	0	0
Firmicutes	Clostridia	Clostridiales	Ruminococcaceae	Harryflintia	Other	0	0	2.14284e-05	0	0	0	0	6.6977e-05	0	4.05745e-05	4.04703e-05	0	0
Firmicutes	Clostridia	Clostridiales	Ruminococcaceae	Oscillibacter	JN559553_s	0	0	0	0	0	0	0	3.34885e-05	0	0.000135248	0	0	0
Firmicutes	Clostridia	Clostridiales	Lachnospiraceae	PAC001092_g	Other	0	0	2.14284e-05	0	0	0	4.55799e-05	1.67442e-05	0	5.40994e-05	0	0	2.70446e-05
Actinobacteria	Actinobacteria_c	Corynebacteriales	Mycobacteriaceae	Mycobacterium	Other	0	0	0	0	0	0.000147732	0	0	0	1.35248e-05	0	0	0
Firmicutes	Clostridia	Clostridiales	Peptostreptococcaceae	Acetoanaerobium	Other	0	0	2.14284e-05	2.12775e-05	0	3.69331e-05	0	0	3.22784e-05	1.35248e-05	0	0	2.70446e-05
Firmicutes	Clostridia	Clostridiales	Lachnospiraceae	ADLB_g	ADLB_s	0	0	0	0	0	0	4.55799e-05	0	1.61392e-05	0	0	3.61598e-05	5.40891e-05
Firmicutes	Erysipelotrichi	Erysipelotrichales	Erysipelotrichaceae	CCMM_g	Other	0.000151347	0	0	0	0	0	0	0	0	0	0	0	0
Firmicutes	Erysipelotrichi	Erysipelotrichales	Erysipelotrichaceae	Turicibacter	PAC001078_s	0.000151347	0	0	0	0	0	0	0	0	0	0	0	0
Firmicutes	Clostridia	Clostridiales	Lachnospiraceae	Cuneatibacter	Other	0	0	0	0	0.00015108	0	0	0	0	0	0	0	0
Firmicutes	Clostridia	Clostridiales	Lachnospiraceae	PAC001166_g	Other	0	5.21268e-05	0	0	0	3.69331e-05	0	1.67442e-05	0	0	0	1.80799e-05	2.70446e-05
Firmicutes	Clostridia	Clostridiales	Lachnospiraceae	FJ825526_g	FJ825526_s	0	0	2.14284e-05	0	0.0001259	0	0	0	0	0	0	0	0
Firmicutes	Clostridia	Clostridiales	Lachnospiraceae	Marvinbryantia	Other	0	0	0	0	0	0	0	5.02327e-05	0	9.46739e-05	0	0	0
Firmicutes	Tissierellia	Tissierellales	Tissierellaceae	Tissierella	Other	0	0	0	0	0	0	4.55799e-05	0	0	0	0	1.80799e-05	8.11337e-05
Firmicutes	Clostridia	Clostridiales	Lachnospiraceae	PAC001296_g	Other	0	0	0	0	5.03601e-05	3.69331e-05	2.27899e-05	0	0	1.35248e-05	2.02351e-05	0	0
Firmicutes	Clostridia	Clostridiales	Clostridiaceae	Clostridium	Clostridium neonatale	0	0	2.14284e-05	2.12775e-05	0.00010072	0	0	0	0	0	0	0	0
Firmicutes	Clostridia	Clostridiales	Ruminococcaceae	Anaerotruncus	Other	0	0	0	0	0	0	4.55799e-05	0	1.61392e-05	2.70497e-05	0	0	5.40891e-05
Firmicutes	Clostridia	Clostridiales	Lachnospiraceae	Eubacterium_g24	Other	0	0	2.14284e-05	4.2555e-05	0	7.38662e-05	0	0	0	0	0	0	0
Proteobacteria	Alphaproteobacteria	Sphingomonadales	Sphingomonadaceae	Sphingomonas	Other	0	0	2.14284e-05	0	2.518e-05	0	0	1.67442e-05	0	1.35248e-05	4.04703e-05	1.80799e-05	0
Firmicutes	Clostridia	Clostridiales	Ruminococcaceae	Paludicola	AM277667_s	0	0	0	0	0	0	2.27899e-05	0	0	0	0	0	0.000108178
Bacteroidetes	Bacteroidia	Bacteroidales	Bacteroidaceae	Bacteroides	DQ113685_s	0.000126122	0	0	0	0	0	0	0	0	0	0	0	0
Firmicutes	Clostridia	Clostridiales	Lachnospiraceae	EU137610_g	Other	0	0	0	0	0	0	4.55799e-05	0	0	1.35248e-05	2.02351e-05	1.80799e-05	2.70446e-05
Firmicutes	Clostridia	Clostridiales	Ruminococcaceae	Sporobacter	GQ867359_s	0	0	0	0	0	0	0	0	0	1.35248e-05	2.02351e-05	3.61598e-05	5.40891e-05
Actinobacteria	Coriobacteriia	Coriobacteriales	Coriobacteriaceae	Slackia	Slackia faecicanis	0	0	0	0	0	0	0	1.67442e-05	3.22784e-05	5.40994e-05	2.02351e-05	0	0
Actinobacteria	Actinobacteria_c	Micrococcales	Micrococcaceae	Pseudarthrobacter	Other	0	0	0	0	0	0	4.55799e-05	0	1.61392e-05	1.35248e-05	2.02351e-05	0	2.70446e-05
Actinobacteria	Actinobacteria_c	Micrococcales	Micrococcaceae	Arthrobacter	Other	0	0	0	0	0	0	2.27899e-05	0	1.61392e-05	2.70497e-05	0	0	5.40891e-05
Proteobacteria	Epsilonproteobacteria	Campylobacterales	Campylobacteraceae	Campylobacter	Campylobacter upsaliensis	0	5.21268e-05	0	2.12775e-05	2.518e-05	0	0	0	0	0	2.02351e-05	0	0
Actinobacteria	Actinobacteria_c	Micromonosporales	Micromonosporaceae	Salinispora	Other	0	0.000104254	0	0	0	0	0	0	0	1.35248e-05	0	0	0
Actinobacteria	Actinobacteria_c	Streptomycetales	Streptomycetaceae	Streptomyces	Other	0	0	2.14284e-05	0	0	0	0	0	0	2.70497e-05	4.04703e-05	0	2.70446e-05
Firmicutes	Clostridia	Clostridiales	Lachnospiraceae	HM124264_g	Other	0	0	0	0	0	0	0	1.67442e-05	0	6.76242e-05	0	0	2.70446e-05
Firmicutes	Clostridia	Clostridiales	Lachnospiraceae	KE159571_g	Other	0	0	0	2.12775e-05	2.518e-05	0	0	0	4.84176e-05	1.35248e-05	0	0	0
Firmicutes	Clostridia	Clostridiales	Lachnospiraceae	KE159600_g	Other	0	0	2.14284e-05	0	5.03601e-05	0	2.27899e-05	0	0	1.35248e-05	0	0	0
Firmicutes	Clostridia	Clostridiales	Lachnospiraceae	Ruminococcus_g4	Ruminococcus lactaris	0	0	0	0	0	0	4.55799e-05	1.67442e-05	0	0	0	1.80799e-05	2.70446e-05
Firmicutes	Clostridia	Clostridiales	Clostridiaceae	Arthromitus	X80834_s	0	0	4.28568e-05	6.38325e-05	0	0	0	0	0	0	0	0	0
Actinobacteria	Actinobacteria_c	Micrococcales	Dermacoccaceae	Kytococcus	Other	0	0	0	0.000106388	0	0	0	0	0	0	0	0	0
Firmicutes	Clostridia	Clostridiales	Lachnospiraceae	Ruminococcus_g4	Clostridium glycyrrhizinilyticum	0	5.21268e-05	0	0	0	0	0	0	0	0	0	0	5.40891e-05
Firmicutes	Clostridia	Clostridiales	Ruminococcaceae	PAC000748_g	Other	0	0	0	2.12775e-05	2.518e-05	3.69331e-05	2.27899e-05	0	0	0	0	0	0
Actinobacteria	Acidimicrobiia	Acidimicrobiales	CP011489_f	CP011489_g	Other	0	0	0	0	0	0	4.55799e-05	3.34885e-05	0	2.70497e-05	0	0	0
Firmicutes	Clostridia	Clostridiales	Lachnospiraceae	Lactonifactor	Other	0	0	0	0	5.03601e-05	3.69331e-05	0	0	0	0	0	1.80799e-05	0
Actinobacteria	Actinobacteria_c	Micrococcales	Microbacteriaceae	Leucobacter	Other	0	0	0	0	5.03601e-05	0	0	0	0	5.40994e-05	0	0	0
Proteobacteria	Alphaproteobacteria	Rhizobiales	Rhizobiaceae	Rhizobium	Other	0	5.21268e-05	0	0	0	0	2.27899e-05	0	0	0	0	0	2.70446e-05
Firmicutes	Clostridia	Clostridiales	Lachnospiraceae	Clostridium_g21	PAC001739_s	0	0	0	2.12775e-05	7.55401e-05	0	0	0	0	0	0	0	0
Firmicutes	Clostridia	Clostridiales	Lachnospiraceae	Clostridium_g24	PAC001148_s	0	5.21268e-05	2.14284e-05	0	0	0	0	0	0	0	2.02351e-05	0	0
Firmicutes	Clostridia	Clostridiales	Lachnospiraceae	Anaerostipes	Other	0	0	2.14284e-05	2.12775e-05	5.03601e-05	0	0	0	0	0	0	0	0
Firmicutes	Clostridia	Clostridiales	Ruminococcaceae	Subdoligranulum	Other	0	0	0	0	0	3.69331e-05	0	0	0	2.70497e-05	0	0	2.70446e-05
Proteobacteria	Betaproteobacteria	Burkholderiales	Sutterellaceae	Sutterella	JH815513_s	7.56735e-05	0	0	0	0	0	0	0	0	1.35248e-05	0	0	0
Actinobacteria	Coriobacteriia	Coriobacteriales	Coriobacteriaceae	Collinsella	FQLR_s	0	5.21268e-05	0	0	0	3.69331e-05	0	0	0	0	0	0	0
Firmicutes	Clostridia	Clostridiales	Ruminococcaceae	Fournierella	NFID_s	0	5.21268e-05	0	0	0	3.69331e-05	0	0	0	0	0	0	0
Firmicutes	Clostridia	Clostridiales	Lachnospiraceae	Clostridium_g34	Other	0	0	0	0	0	0	0	1.67442e-05	0	1.35248e-05	4.04703e-05	1.80799e-05	0
Actinobacteria	Actinobacteria_c	Propionibacteriales	Nocardioidaceae	Nocardioides	Other	0	5.21268e-05	0	0	0	0	0	1.67442e-05	0	0	0	1.80799e-05	0
Firmicutes	Clostridia	Clostridiales	Lachnospiraceae	FMWZ_g	Other	0	0	0	0	2.518e-05	3.69331e-05	2.27899e-05	0	0	0	0	0	0
Actinobacteria	Coriobacteriia	Coriobacteriales	Coriobacteriaceae	Collinsella	FJ978553_s	0	0	0	0	0	0	2.27899e-05	1.67442e-05	0	2.70497e-05	0	1.80799e-05	0
Proteobacteria	Alphaproteobacteria	Rhodospirillales	Rhodospirillaceae	LARJ_g	PAC001927_s	0	0	0	0	0	0	0	8.37212e-05	0	0	0	0	0
Firmicutes	Clostridia	Clostridiales	Ruminococcaceae	Sporobacter	EU794113_s	0	0	0	0	0	0	2.27899e-05	0	0	0	4.04703e-05	1.80799e-05	0
Firmicutes	Clostridia	Clostridiales	Ruminococcaceae	Sporobacter	GQ451233_s	0	0	0	0	0	0	0	0	0	8.11491e-05	0	0	0
Firmicutes	Clostridia	Clostridiales	Peptostreptococcaceae	Intestinibacter	Intestinibacter bartlettii	0	0	4.28568e-05	0	0	0	0	1.67442e-05	0	0	2.02351e-05	0	0
Actinobacteria	Actinobacteria_c	Pseudonocardiales	Pseudonocardiaceae	Pseudonocardia	Other	0	0	0	0	0	0	4.55799e-05	3.34885e-05	0	0	0	0	0
Actinobacteria	Coriobacteriia	Coriobacteriales	Coriobacteriaceae	Collinsella	KN214134_s	0	5.21268e-05	0	0	2.518e-05	0	0	0	0	0	0	0	0
Firmicutes	Clostridia	Clostridiales	Ruminococcaceae	Sporobacter	EU779309_s	0	0	0	0	0	0	0	3.34885e-05	0	4.05745e-05	0	0	0
Firmicutes	Clostridia	Clostridiales	Lachnospiraceae	PAC001165_g	Other	0	0	0	0	0	3.69331e-05	2.27899e-05	0	0	1.35248e-05	0	0	0
Firmicutes	Clostridia	Clostridiales	Ruminococcaceae	EU815225_g	EU815225_s	0	0	0	0	0	0	4.55799e-05	0	0	0	0	0	2.70446e-05
Firmicutes	Clostridia	Clostridiales	Lachnospiraceae	Kineothrix	Other	0	5.21268e-05	0	0	0	0	0	0	0	0	2.02351e-05	0	0
Firmicutes	Clostridia	Clostridiales	Lachnospiraceae	PAC001385_g	PAC001727_s	0	0	0	2.12775e-05	5.03601e-05	0	0	0	0	0	0	0	0
Firmicutes	Clostridia	Clostridiales	Ruminococcaceae	FTRU_g	FTRU_s	0	0	0	0	0	0	0	1.67442e-05	0	5.40994e-05	0	0	0
Firmicutes	Clostridia	Clostridiales	Lachnospiraceae	PAC001043_g	PAC001671_s	0	0	0	0	0	0	2.27899e-05	0	0	0	2.02351e-05	0	2.70446e-05
Actinobacteria	Actinobacteria_c	Micromonosporales	Micromonosporaceae	Micromonospora	Other	0	5.21268e-05	0	0	0	0	0	1.67442e-05	0	0	0	0	0
Firmicutes	Clostridia	Clostridiales	Lachnospiraceae	Blautia	DQ825048_s	0	5.21268e-05	0	0	0	0	0	0	1.61392e-05	0	0	0	0
Firmicutes	Clostridia	Clostridiales	Lachnospiraceae	Clostridium_g21	PAC001772_s	0	0	0	4.2555e-05	2.518e-05	0	0	0	0	0	0	0	0
Firmicutes	Clostridia	Clostridiales	Lachnospiraceae	Eubacterium_g20	Other	0	0	0	4.2555e-05	2.518e-05	0	0	0	0	0	0	0	0
Proteobacteria	Alphaproteobacteria	Rhizobiales	Devosia_f	Devosia	Other	0	0	0	0	0	0	0	0	0	0	4.04703e-05	0	2.70446e-05
Planctomycetes	Planctomycetia	Planctomycetales	Gemmataceae	Gemmata	Other	0	0	0	0	0	0	2.27899e-05	1.67442e-05	0	0	0	0	2.70446e-05
Firmicutes	Clostridia	Clostridiales	Peptostreptococcaceae	Romboutsia	Romboutsia ilealis	0	0	6.42853e-05	0	0	0	0	0	0	0	0	0	0
Cyanobacteria	PAC000053_c	PAC000053_o	PAC000053_f	PAC000053_g	Other	0	0	0	0	2.518e-05	3.69331e-05	0	0	0	0	0	0	0
Firmicutes	Clostridia	Clostridiales	Lachnospiraceae	Blautia	Blautia hydrogenotrophica	0	0	0	0	2.518e-05	3.69331e-05	0	0	0	0	0	0	0
Firmicutes	Clostridia	Clostridiales	Lachnospiraceae	Butyrivibrio_g1	Other	0	0	0	0	2.518e-05	3.69331e-05	0	0	0	0	0	0	0
Firmicutes	Clostridia	Clostridiales	Lachnospiraceae	Eubacterium_g17	Other	0	0	0	0	2.518e-05	3.69331e-05	0	0	0	0	0	0	0
Chloroflexi	Thermomicrobia	DQ129389_o	DQ129389_f	FJ478561_g	Other	0	0	0	0	0	0	0	0	0	1.35248e-05	2.02351e-05	0	2.70446e-05
Firmicutes	Clostridia	Clostridiales	Ruminococcaceae	Sporobacter	JN167614_s	0	0	0	0	0	0	0	0	0	1.35248e-05	2.02351e-05	0	2.70446e-05
Firmicutes	Clostridia	Clostridiales	Lachnospiraceae	Anaerotignum	PAC001224_s	0	0	0	0	0	0	0	1.67442e-05	1.61392e-05	2.70497e-05	0	0	0
Firmicutes	Clostridia	Clostridiales	Lachnospiraceae	Agathobacter	Other	0	0	0	0	0	0	0	1.67442e-05	1.61392e-05	0	0	0	2.70446e-05
Firmicutes	Clostridia	Clostridiales	Ruminococcaceae	PAC000661_g	EU462785_s	0	0	0	0	0	0	2.27899e-05	1.67442e-05	0	0	2.02351e-05	0	0
Firmicutes	Clostridia	Clostridiales	Lachnospiraceae	Cellulosilyticum	Other	0	0	0	0	2.518e-05	0	0	0	0	1.35248e-05	2.02351e-05	0	0
Firmicutes	Clostridia	Clostridiales	Lachnospiraceae	Blautia	EU773503_s	0	0	2.14284e-05	0	0	3.69331e-05	0	0	0	0	0	0	0
Firmicutes	Clostridia	Clostridiales	Ruminococcaceae	Caproiciproducens	PAC001597_s	0	0	0	2.12775e-05	0	3.69331e-05	0	0	0	0	0	0	0
Firmicutes	Clostridia	Clostridiales	Lachnospiraceae	Ruminococcus_g4	Ruminococcus torques	0	0	0	0	0	0	0	1.67442e-05	0	0	4.04703e-05	0	0
Firmicutes	Clostridia	Clostridiales	Mogibacterium_f	Eubacterium_g11	Other	0	0	0	0	0	0	0	1.67442e-05	0	0	4.04703e-05	0	0
Firmicutes	Clostridia	Clostridiales	Lachnospiraceae	Anaerocolumna	Other	0	0	0	4.2555e-05	0	0	0	0	0	1.35248e-05	0	0	0
Firmicutes	Clostridia	Clostridiales	Mogibacterium_f	Emergencia	EF405150_s	0	0	0	0	0	0	0	0	0	5.40994e-05	0	0	0
Firmicutes	Clostridia	Clostridiales	Ruminococcaceae	KE993550_g	Other	0	0	0	0	0	0	0	0	0	5.40994e-05	0	0	0
Firmicutes	Clostridia	Clostridiales	Ruminococcaceae	Sporobacter	EU459351_s	0	0	0	0	0	0	0	0	0	5.40994e-05	0	0	0
Proteobacteria	Alphaproteobacteria	Rhizobiales	Beijerinckiaceae	Other	Other	0	0	2.14284e-05	0	0	0	0	0	0	1.35248e-05	0	1.80799e-05	0
Firmicutes	Tissierellia	Tissierellales	Peptoniphilaceae	Parvimonas	Other	0	0	0	0	2.518e-05	0	0	0	0	2.70497e-05	0	0	0
Firmicutes	Clostridia	Clostridiales	Lachnospiraceae	Sellimonas	NFKJ_s	0	0	0	0	2.518e-05	0	0	0	0	0	0	0	2.70446e-05
Actinobacteria	Actinobacteria_c	Frankiales	Nakamurellaceae	Nakamurella	Other	0	5.21268e-05	0	0	0	0	0	0	0	0	0	0	0
Actinobacteria	Actinobacteria_c	Micrococcales	Micrococcaceae	Rothia	Other	0	5.21268e-05	0	0	0	0	0	0	0	0	0	0	0
Firmicutes	Clostridia	Clostridiales	Lachnospiraceae	Blautia	EU778515_s	0	5.21268e-05	0	0	0	0	0	0	0	0	0	0	0
Firmicutes	Clostridia	Clostridiales	Lachnospiraceae	Clostridium_g19	EU598268_s	0	5.21268e-05	0	0	0	0	0	0	0	0	0	0	0
Firmicutes	Clostridia	Clostridiales	Lachnospiraceae	EU472017_g	EU472017_s	0	5.21268e-05	0	0	0	0	0	0	0	0	0	0	0
Firmicutes	Clostridia	Clostridiales	Lachnospiraceae	Eisenbergiella	PAC002175_s	0	5.21268e-05	0	0	0	0	0	0	0	0	0	0	0
Firmicutes	Clostridia	Clostridiales	Lachnospiraceae	PAC001679_g	PAC001679_s	0	5.21268e-05	0	0	0	0	0	0	0	0	0	0	0
Firmicutes	Clostridia	Clostridiales	Ruminococcaceae	Pseudoflavonifractor	LN866274_s	0	5.21268e-05	0	0	0	0	0	0	0	0	0	0	0
Firmicutes	Negativicutes	Veillonellales	Veillonellaceae	Megasphaera	Megasphaera indica	0	5.21268e-05	0	0	0	0	0	0	0	0	0	0	0
Firmicutes	Negativicutes	Veillonellales	Veillonellaceae	Megasphaera	Other	0	5.21268e-05	0	0	0	0	0	0	0	0	0	0	0
Proteobacteria	Gammaproteobacteria	Enterobacterales	Enterobacteriaceae	Salmonella	Salmonella enterica	0	5.21268e-05	0	0	0	0	0	0	0	0	0	0	0
Firmicutes	Erysipelotrichi	Erysipelotrichales	Erysipelotrichaceae	Turicibacter	CP013476_s	5.0449e-05	0	0	0	0	0	0	0	0	0	0	0	0
Actinobacteria	Actinobacteria_c	Corynebacteriales	Corynebacteriaceae	Corynebacterium	Other	2.52245e-05	0	0	0	2.518e-05	0	0	0	0	0	0	0	0
Deinococcus-Thermus	Deinococci	Trueperales	Trueperaceae	Truepera	Other	0	0	0	0	5.03601e-05	0	0	0	0	0	0	0	0
Proteobacteria	Gammaproteobacteria	Aeromonadales	Other	Other	Other	0	0	0	0	5.03601e-05	0	0	0	0	0	0	0	0
Cyanobacteria	Vampirovibrio_c	FR888536_o	FR888536_f	FR888536_g	HQ780617_s	0	0	0	0	0	0	0	5.02327e-05	0	0	0	0	0
Proteobacteria	Alphaproteobacteria	Rhizobiales	Parvibaculum_f	AF370880_g	Other	0	0	0	0	0	0	0	5.02327e-05	0	0	0	0	0
Proteobacteria	Alphaproteobacteria	Rhizobiales	Bradyrhizobiaceae	Rhodopseudomonas	Other	0	0	2.14284e-05	0	0	0	0	0	0	2.70497e-05	0	0	0
Fusobacteria	Fusobacteria_c	Fusobacteriales	Fusobacteriaceae	Fusobacterium	Fusobacterium russii	0	0	2.14284e-05	0	0	0	0	0	0	0	0	0	2.70446e-05
Firmicutes	Clostridia	Clostridiales	Lachnospiraceae	Faecalicatena	Muricomes intestini	0	0	0	2.12775e-05	0	0	0	0	0	0	0	0	2.70446e-05
Actinobacteria	Coriobacteriia	Coriobacteriales	Coriobacteriaceae	AM278923_g	AM278923_s	0	0	0	0	2.518e-05	0	2.27899e-05	0	0	0	0	0	0
Firmicutes	Clostridia	Clostridiales	Christensenellaceae	PAC001219_g	Other	0	0	0	0	2.518e-05	0	2.27899e-05	0	0	0	0	0	0
Firmicutes	Clostridia	Clostridiales	Lachnospiraceae	Acetatifactor	Other	0	0	0	0	2.518e-05	0	2.27899e-05	0	0	0	0	0	0
Firmicutes	Clostridia	Clostridiales	Ruminococcaceae	Eubacterium_g23	HQ759823_s	0	0	0	0	2.518e-05	0	2.27899e-05	0	0	0	0	0	0
Actinobacteria	Actinobacteria_c	Micrococcales	Intrasporangiaceae	Other	Other	0	0	0	0	0	0	0	0	0	2.70497e-05	2.02351e-05	0	0
Firmicutes	Clostridia	Clostridiales	Ruminococcaceae	Pseudoflavonifractor	PAC001038_s	0	0	0	0	0	0	0	3.34885e-05	0	1.35248e-05	0	0	0
Firmicutes	Clostridia	Clostridiales	Ruminococcaceae	Sporobacter	AB506334_s	0	0	0	0	0	0	0	3.34885e-05	0	1.35248e-05	0	0	0
Firmicutes	Clostridia	Clostridiales	Peptostreptococcaceae	Terrisporobacter	Terrisporobacter petrolearius	0	0	2.14284e-05	0	2.518e-05	0	0	0	0	0	0	0	0
Firmicutes	Clostridia	Clostridiales	Lachnospiraceae	Dorea	AF371598_s	0	0	0	2.12775e-05	2.518e-05	0	0	0	0	0	0	0	0
Firmicutes	Clostridia	Clostridiales	Lachnospiraceae	Epulopiscium	PAC001178_s	0	0	0	2.12775e-05	2.518e-05	0	0	0	0	0	0	0	0
Firmicutes	Clostridia	Clostridiales	Christensenellaceae	GQ448104_g	Other	0	0	0	0	0	0	4.55799e-05	0	0	0	0	0	0
Firmicutes	Clostridia	Clostridiales	Ruminococcaceae	Ruminococcus_g2	Other	0	0	0	0	0	0	4.55799e-05	0	0	0	0	0	0
Proteobacteria	Alphaproteobacteria	Rhizobiales	Bradyrhizobiaceae	Variibacter	Other	0	0	0	0	0	0	4.55799e-05	0	0	0	0	0	0
Actinobacteria	Coriobacteriia	Coriobacteriales	Coriobacteriaceae	Slackia	Slackia piriformis	0	0	0	0	2.518e-05	0	0	0	0	0	2.02351e-05	0	0
Firmicutes	Clostridia	Clostridiales	Lachnospiraceae	AB185516_g	Other	0	0	0	0	2.518e-05	0	0	0	0	0	2.02351e-05	0	0
Actinobacteria	Actinobacteria_c	Propionibacteriales	Nocardioidaceae	Marmoricola	Other	0	0	0	0	0	0	0	0	0	2.70497e-05	0	1.80799e-05	0
Proteobacteria	Alphaproteobacteria	Sphingomonadales	Erythrobacteraceae	Altererythrobacter	Other	0	0	0	2.12775e-05	0	0	2.27899e-05	0	0	0	0	0	0
Firmicutes	Clostridia	Clostridiales	Lachnospiraceae	Anaerotignum	PAC001031_s	0	0	0	0	0	0	0	1.67442e-05	0	2.70497e-05	0	0	0
Firmicutes	Clostridia	Clostridiales	Lachnospiraceae	PAC001200_g	EU462940_s	0	0	0	0	0	0	0	1.67442e-05	0	2.70497e-05	0	0	0
Actinobacteria	Actinobacteria_c	Micrococcales	Microbacteriaceae	Other	Other	0	0	4.28568e-05	0	0	0	0	0	0	0	0	0	0
Proteobacteria	Alphaproteobacteria	Rhizobiales	Rhizobiaceae	Neorhizobium	Other	0	0	4.28568e-05	0	0	0	0	0	0	0	0	0	0
Firmicutes	Clostridia	Clostridiales	Clostridiaceae	Clostridium	Clostridium paraputrificum	0	0	2.14284e-05	2.12775e-05	0	0	0	0	0	0	0	0	0
Verrucomicrobia	Verrucomicrobiae	Verrucomicrobiales	Akkermansiaceae	Akkermansia	Other	0	0	0	0	2.518e-05	0	0	1.67442e-05	0	0	0	0	0
Firmicutes	Clostridia	Clostridiales	Lachnospiraceae	Blautia	Blautia stercoris	0	0	2.14284e-05	0	0	0	0	0	0	0	2.02351e-05	0	0
Firmicutes	Clostridia	Clostridiales	Lachnospiraceae	GU324393_g	Other	0	0	0	0	2.518e-05	0	0	0	1.61392e-05	0	0	0	0
Firmicutes	Clostridia	Clostridiales	Ruminococcaceae	Sporobacter	EU474549_s	0	0	0	0	0	0	2.27899e-05	0	0	0	0	1.80799e-05	0
Actinobacteria	Actinobacteria_c	Micromonosporales	Micromonosporaceae	Actinoplanes	Other	0	0	0	0	0	0	0	0	0	4.05745e-05	0	0	0
Firmicutes	Clostridia	Clostridiales	Ruminococcaceae	Oscillibacter	EU458558_s	0	0	0	0	0	0	0	0	0	4.05745e-05	0	0	0
Firmicutes	Clostridia	Clostridiales	Ruminococcaceae	Sporobacter	DQ455860_s	0	0	0	0	0	0	0	0	0	1.35248e-05	0	0	2.70446e-05
Firmicutes	Clostridia	Clostridiales	Clostridiaceae	Clostridium	Clostridium colicanis	0	0	0	0	0	0	2.27899e-05	1.67442e-05	0	0	0	0	0
Firmicutes	Clostridia	Clostridiales	Lachnospiraceae	PAC001166_g	GQ451310_s	0	0	0	0	0	0	2.27899e-05	1.67442e-05	0	0	0	0	0
Actinobacteria	Actinobacteria_c	Micromonosporales	Micromonosporaceae	Catellatospora	Other	0	0	2.14284e-05	0	0	0	0	0	0	0	0	1.80799e-05	0
Firmicutes	Clostridia	Clostridiales	Clostridiaceae	Clostridium	LN879468_s	0	0	0	2.12775e-05	0	0	0	0	0	0	0	1.80799e-05	0
Bacteroidetes	Bacteroidia	Bacteroidales	Porphyromonadaceae	Parabacteroides	Other	2.52245e-05	0	0	0	0	0	0	0	0	1.35248e-05	0	0	0
Actinobacteria	Coriobacteriia	Coriobacteriales	Coriobacteriaceae	Enorma	Other	0	0	0	0	2.518e-05	0	0	0	0	1.35248e-05	0	0	0
Firmicutes	Clostridia	Clostridiales	Lachnospiraceae	HQ399867_g	Other	0	0	0	0	2.518e-05	0	0	0	0	1.35248e-05	0	0	0
Proteobacteria	Alphaproteobacteria	Caulobacterales	Caulobacteraceae	Brevundimonas	Other	0	0	0	0	2.518e-05	0	0	0	0	1.35248e-05	0	0	0
Firmicutes	Clostridia	Clostridiales	Ruminococcaceae	Oscillibacter	PAC002206_s	0	0	0	0	0	0	0	1.67442e-05	0	0	2.02351e-05	0	0
Actinobacteria	Coriobacteriia	Coriobacteriales	Coriobacteriaceae	Olsenella	Other	0	0	0	0	0	3.69331e-05	0	0	0	0	0	0	0
Firmicutes	Clostridia	Clostridiales	Lachnospiraceae	AB606281_g	AB606281_s	0	0	0	0	0	3.69331e-05	0	0	0	0	0	0	0
Firmicutes	Clostridia	Clostridiales	Lachnospiraceae	Bacteroides_g1	Bacteroides pectinophilus	0	0	0	0	0	3.69331e-05	0	0	0	0	0	0	0
Firmicutes	Clostridia	Clostridiales	Lachnospiraceae	Blautia	JX198565_s	0	0	0	0	0	3.69331e-05	0	0	0	0	0	0	0
Firmicutes	Clostridia	Clostridiales	Lachnospiraceae	Blautia	LT635539_s	0	0	0	0	0	3.69331e-05	0	0	0	0	0	0	0
Firmicutes	Clostridia	Clostridiales	Lachnospiraceae	PAC001116_g	PAC001589_s	0	0	0	0	0	3.69331e-05	0	0	0	0	0	0	0
Firmicutes	Clostridia	Clostridiales	Lachnospiraceae	PAC002513_g	PAC002513_s	0	0	0	0	0	3.69331e-05	0	0	0	0	0	0	0
Firmicutes	Clostridia	Clostridiales	Natronincola_f	Tindallia	AJ271453_s	0	0	0	0	0	3.69331e-05	0	0	0	0	0	0	0
Proteobacteria	Alphaproteobacteria	Rhodospirillales	Rhodospirillaceae	LARJ_g	AY916388_s	0	0	0	0	0	3.69331e-05	0	0	0	0	0	0	0
Firmicutes	Clostridia	Clostridiales	Lachnospiraceae	GU302778_g	EU463014_s	0	0	0	0	0	0	2.27899e-05	0	0	1.35248e-05	0	0	0
Firmicutes	Clostridia	Clostridiales	Ruminococcaceae	Fournierella	GQ867454_s	0	0	0	0	0	0	0	0	0	0	0	3.61598e-05	0
Actinobacteria	Actinobacteria_c	Micrococcales	Cellulomonadaceae	Cellulomonas	Other	0	0	2.14284e-05	0	0	0	0	0	0	1.35248e-05	0	0	0
Firmicutes	Clostridia	Clostridiales	Clostridiaceae	Clostridium	CCFI_s	0	0	2.14284e-05	0	0	0	0	0	0	1.35248e-05	0	0	0
Saccharibacteria_TM7	Saccharimonas_c	Saccharimonas_o	Saccharimonas_f	PAC000677_g	Other	0	0	0	2.12775e-05	0	0	0	0	0	1.35248e-05	0	0	0
Actinobacteria	Actinobacteria_c	Corynebacteriales	Nocardiaceae	Rhodococcus	Other	0	0	0	0	0	0	0	0	0	1.35248e-05	2.02351e-05	0	0
Firmicutes	Clostridia	Clostridiales	Lachnospiraceae	PAC001118_g	Other	0	0	0	0	0	0	0	3.34885e-05	0	0	0	0	0
Proteobacteria	Alphaproteobacteria	Rickettsiales	Anaplasmataceae	Wolbachia	Other	0	0	0	0	0	0	0	3.34885e-05	0	0	0	0	0
Firmicutes	Clostridia	Clostridiales	Lachnospiraceae	KE159628_g	Other	0	0	0	0	0	0	0	0	3.22784e-05	0	0	0	0
Proteobacteria	Alphaproteobacteria	Rhodospirillales	Acetobacteraceae	Roseomonas	Roseomonas gilardii	0	0	0	0	0	0	0	0	3.22784e-05	0	0	0	0
Verrucomicrobia	Spartobacteria	Chthoniobacterales	Chthoniobacteraceae	Terrimicrobium	Other	0	0	0	0	0	0	0	0	3.22784e-05	0	0	0	0
Firmicutes	Clostridia	Clostridiales	Ruminococcaceae	Monoglobus	Other	0	0	0	0	0	0	0	1.67442e-05	0	1.35248e-05	0	0	0
Firmicutes	Clostridia	Clostridiales	Ruminococcaceae	Sporobacter	EU773770_s	0	0	0	0	0	0	0	1.67442e-05	0	1.35248e-05	0	0	0
Firmicutes	Clostridia	Clostridiales	Mogibacterium_f	PAC001609_g	EU779259_s	0	0	0	0	0	0	0	0	0	2.70497e-05	0	0	0
Firmicutes	Clostridia	Clostridiales	Ruminococcaceae	Sporobacter	EU775150_s	0	0	0	0	0	0	0	0	0	2.70497e-05	0	0	0
Firmicutes	Clostridia	Clostridiales	Ruminococcaceae	Sporobacter	EU794090_s	0	0	0	0	0	0	0	0	0	2.70497e-05	0	0	0
Proteobacteria	Alphaproteobacteria	Rhizobiales	Hyphomicrobiaceae	Methyloceanibacter	Other	0	0	0	0	0	0	0	0	0	2.70497e-05	0	0	0
Actinobacteria	Actinobacteria_c	Frankiales	Geodermatophilaceae	Modestobacter	Other	0	0	0	0	0	0	0	0	0	0	0	0	2.70446e-05
Actinobacteria	Actinobacteria_c	Micrococcales	Intrasporangiaceae	Terrabacter	Other	0	0	0	0	0	0	0	0	0	0	0	0	2.70446e-05
Actinobacteria	Actinobacteria_c	Other	Other	Other	Other	0	0	0	0	0	0	0	0	0	0	0	0	2.70446e-05
Firmicutes	Clostridia	Clostridiales	Lachnospiraceae	Acetitomaculum	PAC001448_s	0	0	0	0	0	0	0	0	0	0	0	0	2.70446e-05
Firmicutes	Clostridia	Clostridiales	Lachnospiraceae	Acetivibrio_g1	Other	0	0	0	0	0	0	0	0	0	0	0	0	2.70446e-05
Firmicutes	Clostridia	Clostridiales	Lachnospiraceae	Blautia	DQ456377_s	0	0	0	0	0	0	0	0	0	0	0	0	2.70446e-05
Firmicutes	Clostridia	Clostridiales	Lachnospiraceae	Clostridium_g24	PAC002457_s	0	0	0	0	0	0	0	0	0	0	0	0	2.70446e-05
Firmicutes	Clostridia	Clostridiales	Lachnospiraceae	Eisenbergiella	PAC001143_s	0	0	0	0	0	0	0	0	0	0	0	0	2.70446e-05
Firmicutes	Clostridia	Clostridiales	Lachnospiraceae	Frisingicoccus	EF409953_s	0	0	0	0	0	0	0	0	0	0	0	0	2.70446e-05
Firmicutes	Clostridia	Clostridiales	Lachnospiraceae	PAC001043_g	PAC002338_s	0	0	0	0	0	0	0	0	0	0	0	0	2.70446e-05
Firmicutes	Clostridia	Clostridiales	Lachnospiraceae	PAC001177_g	PAC001177_s	0	0	0	0	0	0	0	0	0	0	0	0	2.70446e-05
Firmicutes	Clostridia	Clostridiales	Peptostreptococcaceae	Paraclostridium	Paeniclostridium sordellii	0	0	0	0	0	0	0	0	0	0	0	0	2.70446e-05
Firmicutes	Clostridia	Clostridiales	Ruminococcaceae	EU842424_g	JQ617823_s	0	0	0	0	0	0	0	0	0	0	0	0	2.70446e-05
Firmicutes	Clostridia	Clostridiales	Ruminococcaceae	PAC001402_g	Other	0	0	0	0	0	0	0	0	0	0	0	0	2.70446e-05
Fusobacteria	Fusobacteria_c	Fusobacteriales	Fusobacteriaceae	Fusobacterium	JN713356_s	0	0	0	0	0	0	0	0	0	0	0	0	2.70446e-05
Proteobacteria	Alphaproteobacteria	Rhizobiales	Phyllobacteriaceae	Mesorhizobium	Other	0	0	0	0	0	0	0	0	0	0	0	0	2.70446e-05
Proteobacteria	Alphaproteobacteria	Rhodospirillales	Acetobacteraceae	Roseomonas	Other	0	0	0	0	0	0	0	0	0	0	0	0	2.70446e-05
Bacteroidetes	Bacteroidia	Bacteroidales	Bacteroidaceae	Bacteroides	Bacteroides plebeius	2.52245e-05	0	0	0	0	0	0	0	0	0	0	0	0
Bacteroidetes	Bacteroidia	Bacteroidales	Odoribacteraceae	Odoribacter	JQ190124_s	2.52245e-05	0	0	0	0	0	0	0	0	0	0	0	0
Firmicutes	Erysipelotrichi	Erysipelotrichales	Erysipelotrichaceae	Allobaculum	Allobaculum stercoricanis	2.52245e-05	0	0	0	0	0	0	0	0	0	0	0	0
Firmicutes	Erysipelotrichi	Erysipelotrichales	Erysipelotrichaceae	Coprobacillus	Other	2.52245e-05	0	0	0	0	0	0	0	0	0	0	0	0
Firmicutes	Negativicutes	Acidaminococcales	Acidaminococcaceae	Phascolarctobacterium	JN559655_s	2.52245e-05	0	0	0	0	0	0	0	0	0	0	0	0
Actinobacteria	Coriobacteriia	Coriobacteriales	Coriobacteriaceae	Adlercreutzia	Adlercreutzia equolifaciens	0	0	0	0	2.518e-05	0	0	0	0	0	0	0	0
Actinobacteria	Nitriliruptoria	Euzebyales	Euzebyaceae	JN713548_g	JN713548_s	0	0	0	0	2.518e-05	0	0	0	0	0	0	0	0
Firmicutes	Clostridia	Clostridiales	Christensenellaceae	GQ448104_g	GQ448104_s	0	0	0	0	2.518e-05	0	0	0	0	0	0	0	0
Firmicutes	Clostridia	Clostridiales	Christensenellaceae	PAC001301_g	Other	0	0	0	0	2.518e-05	0	0	0	0	0	0	0	0
Firmicutes	Clostridia	Clostridiales	Clostridiaceae	Clostridium	Clostridium tarantellae	0	0	0	0	2.518e-05	0	0	0	0	0	0	0	0
Firmicutes	Clostridia	Clostridiales	Lachnospiraceae	AJ629068_g	Other	0	0	0	0	2.518e-05	0	0	0	0	0	0	0	0
Firmicutes	Clostridia	Clostridiales	Lachnospiraceae	Blautia	EU462857_s	0	0	0	0	2.518e-05	0	0	0	0	0	0	0	0
Firmicutes	Clostridia	Clostridiales	Lachnospiraceae	Blautia	LT635469_s	0	0	0	0	2.518e-05	0	0	0	0	0	0	0	0
Firmicutes	Clostridia	Clostridiales	Lachnospiraceae	Clostridium_g21	PAC000675_s	0	0	0	0	2.518e-05	0	0	0	0	0	0	0	0
Firmicutes	Clostridia	Clostridiales	Lachnospiraceae	Clostridium_g21	PAC001085_s	0	0	0	0	2.518e-05	0	0	0	0	0	0	0	0
Firmicutes	Clostridia	Clostridiales	Lachnospiraceae	DQ238618_g	DQ238618_s	0	0	0	0	2.518e-05	0	0	0	0	0	0	0	0
Firmicutes	Clostridia	Clostridiales	Lachnospiraceae	EU844681_g	Other	0	0	0	0	2.518e-05	0	0	0	0	0	0	0	0
Firmicutes	Clostridia	Clostridiales	Lachnospiraceae	Eubacterium_g21	Other	0	0	0	0	2.518e-05	0	0	0	0	0	0	0	0
Firmicutes	Clostridia	Clostridiales	Lachnospiraceae	Frisingicoccus	NFLI_s	0	0	0	0	2.518e-05	0	0	0	0	0	0	0	0
Firmicutes	Clostridia	Clostridiales	Lachnospiraceae	Hungatella	Other	0	0	0	0	2.518e-05	0	0	0	0	0	0	0	0
Firmicutes	Clostridia	Clostridiales	Lachnospiraceae	KE159797_g	PAC001719_s	0	0	0	0	2.518e-05	0	0	0	0	0	0	0	0
Firmicutes	Clostridia	Clostridiales	Lachnospiraceae	Lachnoclostridium	PAC001453_s	0	0	0	0	2.518e-05	0	0	0	0	0	0	0	0
Firmicutes	Clostridia	Clostridiales	Lachnospiraceae	PAC001097_g	FJ880077_s	0	0	0	0	2.518e-05	0	0	0	0	0	0	0	0
Firmicutes	Clostridia	Clostridiales	Lachnospiraceae	PAC001137_g	Other	0	0	0	0	2.518e-05	0	0	0	0	0	0	0	0
Firmicutes	Clostridia	Clostridiales	Lachnospiraceae	PAC001225_g	Other	0	0	0	0	2.518e-05	0	0	0	0	0	0	0	0
Firmicutes	Clostridia	Clostridiales	Lachnospiraceae	PAC001465_g	PAC001465_s	0	0	0	0	2.518e-05	0	0	0	0	0	0	0	0
Firmicutes	Clostridia	Clostridiales	Lachnospiraceae	PAC002042_g	FJ951869_s	0	0	0	0	2.518e-05	0	0	0	0	0	0	0	0
Firmicutes	Clostridia	Clostridiales	Lachnospiraceae	Roseburia	PAC001309_s	0	0	0	0	2.518e-05	0	0	0	0	0	0	0	0
Firmicutes	Clostridia	Clostridiales	Ruminococcaceae	Monoglobus	PAC001245_s	0	0	0	0	2.518e-05	0	0	0	0	0	0	0	0
Firmicutes	Clostridia	Clostridiales	Ruminococcaceae	PAC000661_g	DQ456337_s	0	0	0	0	2.518e-05	0	0	0	0	0	0	0	0
Firmicutes	Clostridia	Clostridiales	Ruminococcaceae	PAC000661_g	DQ905423_s	0	0	0	0	2.518e-05	0	0	0	0	0	0	0	0
Proteobacteria	Alphaproteobacteria	Rhizobiales	Bosea_f	Bosea	Other	0	0	0	0	2.518e-05	0	0	0	0	0	0	0	0
Proteobacteria	Gammaproteobacteria	Aeromonadales	Aeromonadaceae	Aeromonas	Other	0	0	0	0	2.518e-05	0	0	0	0	0	0	0	0
Proteobacteria	Gammaproteobacteria	Aeromonadales	Aeromonadaceae	Tolumonas	Other	0	0	0	0	2.518e-05	0	0	0	0	0	0	0	0
Proteobacteria	Gammaproteobacteria	Cellvibrionales	Cellvibrionaceae	Other	Other	0	0	0	0	2.518e-05	0	0	0	0	0	0	0	0
Proteobacteria	Gammaproteobacteria	Enterobacterales	Yersiniaceae	Other	Other	0	0	0	0	2.518e-05	0	0	0	0	0	0	0	0
Proteobacteria	Gammaproteobacteria	Enterobacterales	Yersiniaceae	Rahnella	Other	0	0	0	0	2.518e-05	0	0	0	0	0	0	0	0
Proteobacteria	Gammaproteobacteria	Oceanospirillales	Oleiphilaceae	Oleiphilus	Other	0	0	0	0	2.518e-05	0	0	0	0	0	0	0	0
Actinobacteria	Acidimicrobiia	Acidimicrobiales	Iamiaceae	EF632905_g	Other	0	0	0	0	0	0	2.27899e-05	0	0	0	0	0	0
Bacteroidetes	Bacteroidia	Bacteroidales	Odoribacteraceae	Odoribacter	Other	0	0	0	0	0	0	2.27899e-05	0	0	0	0	0	0
Firmicutes	Clostridia	Clostridiales	Christensenellaceae	PAC001435_g	Other	0	0	0	0	0	0	2.27899e-05	0	0	0	0	0	0
Firmicutes	Clostridia	Clostridiales	Clostridiaceae	Clostridium	Clostridium moniliforme	0	0	0	0	0	0	2.27899e-05	0	0	0	0	0	0
Firmicutes	Clostridia	Clostridiales	Lachnospiraceae	Anaerobium	EF559168_s	0	0	0	0	0	0	2.27899e-05	0	0	0	0	0	0
Firmicutes	Clostridia	Clostridiales	Lachnospiraceae	Blautia	EU461990_s	0	0	0	0	0	0	2.27899e-05	0	0	0	0	0	0
Firmicutes	Clostridia	Clostridiales	Lachnospiraceae	PAC000692_g	EU505164_s	0	0	0	0	0	0	2.27899e-05	0	0	0	0	0	0
Firmicutes	Clostridia	Clostridiales	Lachnospiraceae	Syntrophococcus	AY960569_s	0	0	0	0	0	0	2.27899e-05	0	0	0	0	0	0
Firmicutes	Clostridia	Clostridiales	Mogibacterium_f	PAC001573_g	Other	0	0	0	0	0	0	2.27899e-05	0	0	0	0	0	0
Firmicutes	Clostridia	Clostridiales	Ruminococcaceae	Caproiciproducens	EU622658_s	0	0	0	0	0	0	2.27899e-05	0	0	0	0	0	0
Firmicutes	Clostridia	Clostridiales	Ruminococcaceae	HM124015_g	Other	0	0	0	0	0	0	2.27899e-05	0	0	0	0	0	0
Firmicutes	Clostridia	Clostridiales	Ruminococcaceae	Pseudoflavonifractor	HQ716576_s	0	0	0	0	0	0	2.27899e-05	0	0	0	0	0	0
Firmicutes	Clostridia	Clostridiales	Ruminococcaceae	Ruminococcus	AF371753_s	0	0	0	0	0	0	2.27899e-05	0	0	0	0	0	0
Firmicutes	Negativicutes	Hydrogenispora_o	Hydrogenispora_f	Hydrogenispora	Other	0	0	0	0	0	0	2.27899e-05	0	0	0	0	0	0
Planctomycetes	Planctomycetia	Planctomycetales	Isosphaeraceae	Other	Other	0	0	0	0	0	0	2.27899e-05	0	0	0	0	0	0
Proteobacteria	Alphaproteobacteria	Rhizobiales	Bradyrhizobiaceae	Afipia	Other	0	0	0	0	0	0	2.27899e-05	0	0	0	0	0	0
Proteobacteria	Alphaproteobacteria	Rhizobiales	Hyphomicrobiaceae	Hyphomicrobium	Other	0	0	0	0	0	0	2.27899e-05	0	0	0	0	0	0
Proteobacteria	Oligoflexia	Bdellovibrionales	CU925466_f	FJ612272_g	Other	0	0	0	0	0	0	2.27899e-05	0	0	0	0	0	0
Saccharibacteria_TM7	Saccharimonas_c	Saccharimonas_o	Saccharimonas_f	Saccharimonas	Other	0	0	0	0	0	0	2.27899e-05	0	0	0	0	0	0
Verrucomicrobia	Verrucomicrobiae	Verrucomicrobiales	Akkermansiaceae	Akkermansia	Akkermansia muciniphila	0	0	0	0	0	0	2.27899e-05	0	0	0	0	0	0
Firmicutes	Clostridia	Clostridiales	Lachnospiraceae	Anaerotignum	HQ821301_s	0	0	2.14284e-05	0	0	0	0	0	0	0	0	0	0
Firmicutes	Clostridia	Clostridiales	Lachnospiraceae	Blautia	EU462939_s	0	0	2.14284e-05	0	0	0	0	0	0	0	0	0	0
Firmicutes	Clostridia	Clostridiales	Lachnospiraceae	HQ748727_g	HQ748727_s	0	0	2.14284e-05	0	0	0	0	0	0	0	0	0	0
Firmicutes	Clostridia	Clostridiales	Lachnospiraceae	Mobilitalea	AJ229203_s	0	0	2.14284e-05	0	0	0	0	0	0	0	0	0	0
Firmicutes	Clostridia	Clostridiales	Lachnospiraceae	PAC000671_g	EU475842_s	0	0	2.14284e-05	0	0	0	0	0	0	0	0	0	0
Firmicutes	Clostridia	Clostridiales	Lachnospiraceae	PAC001200_g	EU843498_s	0	0	2.14284e-05	0	0	0	0	0	0	0	0	0	0
Firmicutes	Clostridia	Clostridiales	Lachnospiraceae	PAC002042_g	Other	0	0	2.14284e-05	0	0	0	0	0	0	0	0	0	0
Firmicutes	Clostridia	Clostridiales	Lachnospiraceae	Vallitalea	Other	0	0	2.14284e-05	0	0	0	0	0	0	0	0	0	0
Firmicutes	Clostridia	Clostridiales	Peptostreptococcaceae	Asaccharospora	Other	0	0	2.14284e-05	0	0	0	0	0	0	0	0	0	0
Firmicutes	Clostridia	Clostridiales	Peptostreptococcaceae	Romboutsia	EU089965_s	0	0	2.14284e-05	0	0	0	0	0	0	0	0	0	0
Firmicutes	Clostridia	Clostridiales	Ruminococcaceae	Acutalibacter	Other	0	0	2.14284e-05	0	0	0	0	0	0	0	0	0	0
Firmicutes	Clostridia	Clostridiales	Ruminococcaceae	PAC001468_g	Other	0	0	2.14284e-05	0	0	0	0	0	0	0	0	0	0
Fusobacteria	Fusobacteria_c	Fusobacteriales	Fusobacteriaceae	Fusobacterium	Fusobacterium hwasookii	0	0	2.14284e-05	0	0	0	0	0	0	0	0	0	0
Fusobacteria	Fusobacteria_c	Fusobacteriales	Fusobacteriaceae	Psychrilyobacter	Other	0	0	2.14284e-05	0	0	0	0	0	0	0	0	0	0
Proteobacteria	Alphaproteobacteria	Rhizobiales	Rhizobiaceae	Pararhizobium	Other	0	0	2.14284e-05	0	0	0	0	0	0	0	0	0	0
Proteobacteria	Gammaproteobacteria	Other	Other	Other	Other	0	0	2.14284e-05	0	0	0	0	0	0	0	0	0	0
Actinobacteria	Actinobacteria_c	Micrococcales	Dermacoccaceae	Kytococcus	Kytococcus aerolatus	0	0	0	2.12775e-05	0	0	0	0	0	0	0	0	0
Actinobacteria	Actinobacteria_c	Micrococcales	Dermacoccaceae	Kytococcus	Kytococcus schroeteri	0	0	0	2.12775e-05	0	0	0	0	0	0	0	0	0
Actinobacteria	Actinobacteria_c	Micrococcales	Intrasporangiaceae	Ornithinicoccus	Other	0	0	0	2.12775e-05	0	0	0	0	0	0	0	0	0
Actinobacteria	Actinobacteria_c	Micrococcales	Other	Other	Other	0	0	0	2.12775e-05	0	0	0	0	0	0	0	0	0
Firmicutes	Bacilli	Lactobacillales	Lactobacillaceae	Lactobacillus	Lactobacillus johnsonii	0	0	0	2.12775e-05	0	0	0	0	0	0	0	0	0
Firmicutes	Clostridia	Clostridiales	Lachnospiraceae	ADLB_g	EU772949_s	0	0	0	2.12775e-05	0	0	0	0	0	0	0	0	0
Firmicutes	Clostridia	Clostridiales	Lachnospiraceae	Clostridium_g21	EU509115_s	0	0	0	2.12775e-05	0	0	0	0	0	0	0	0	0
Firmicutes	Clostridia	Clostridiales	Lachnospiraceae	Clostridium_g21	PAC002512_s	0	0	0	2.12775e-05	0	0	0	0	0	0	0	0	0
Firmicutes	Clostridia	Clostridiales	Lachnospiraceae	PAC001600_g	PAC001600_s	0	0	0	2.12775e-05	0	0	0	0	0	0	0	0	0
Firmicutes	Clostridia	Clostridiales	Peptostreptococcaceae	Peptostreptococcus	AY581819_s	0	0	0	2.12775e-05	0	0	0	0	0	0	0	0	0
Firmicutes	Clostridia	Clostridiales	Ruminococcaceae	Ruminococcus	PAC002150_s	0	0	0	2.12775e-05	0	0	0	0	0	0	0	0	0
Firmicutes	Clostridia	Clostridiales	Thermohalobacter_f	FN356255_g	Other	0	0	0	2.12775e-05	0	0	0	0	0	0	0	0	0
Actinobacteria	Acidimicrobiia	Acidimicrobiales	Iamiaceae	EU421859_g	Other	0	0	0	0	0	0	0	0	0	0	2.02351e-05	0	0
Bacteroidetes	Bacteroidia	Bacteroidales	Bacteroidaceae	Bacteroides	AMCI01008620_s	0	0	0	0	0	0	0	0	0	0	2.02351e-05	0	0
Firmicutes	Clostridia	Clostridiales	Lachnospiraceae	Anaerotignum	HQ765322_s	0	0	0	0	0	0	0	0	0	0	2.02351e-05	0	0
Firmicutes	Clostridia	Clostridiales	Lachnospiraceae	Clostridium_g8	Clostridium colinum	0	0	0	0	0	0	0	0	0	0	2.02351e-05	0	0
Firmicutes	Clostridia	Clostridiales	Lachnospiraceae	DQ794467_g	DQ794467_s	0	0	0	0	0	0	0	0	0	0	2.02351e-05	0	0
Firmicutes	Clostridia	Clostridiales	Lachnospiraceae	PAC001043_g	GQ491627_s	0	0	0	0	0	0	0	0	0	0	2.02351e-05	0	0
Firmicutes	Clostridia	Clostridiales	Lachnospiraceae	Syntrophococcus	PAC002313_s	0	0	0	0	0	0	0	0	0	0	2.02351e-05	0	0
Firmicutes	Clostridia	Clostridiales	Peptostreptococcaceae	Tepidibacter	Other	0	0	0	0	0	0	0	0	0	0	2.02351e-05	0	0
Firmicutes	Clostridia	Clostridiales	Ruminococcaceae	Faecalibacterium	DQ807305_s	0	0	0	0	0	0	0	0	0	0	2.02351e-05	0	0
Firmicutes	Clostridia	Clostridiales	Ruminococcaceae	PAC000661_g	PAC001154_s	0	0	0	0	0	0	0	0	0	0	2.02351e-05	0	0
Firmicutes	Clostridia	Clostridiales	Ruminococcaceae	PAC001313_g	Other	0	0	0	0	0	0	0	0	0	0	2.02351e-05	0	0
Firmicutes	Clostridia	Clostridiales	Ruminococcaceae	Pseudoflavonifractor	LN869527_s	0	0	0	0	0	0	0	0	0	0	2.02351e-05	0	0
Planctomycetes	Planctomycetia	Planctomycetales	Gemmataceae	Zavarzinella	Other	0	0	0	0	0	0	0	0	0	0	2.02351e-05	0	0
Proteobacteria	Alphaproteobacteria	Rhodospirillales	Rhodospirillaceae	Reyranella	Other	0	0	0	0	0	0	0	0	0	0	2.02351e-05	0	0
Proteobacteria	Alphaproteobacteria	Rickettsiales	Rickettsiaceae	Rickettsia	Rickettsia honei	0	0	0	0	0	0	0	0	0	0	2.02351e-05	0	0
Proteobacteria	Alphaproteobacteria	Rickettsiales	Rickettsiaceae	Rickettsia	Rickettsia raoultii	0	0	0	0	0	0	0	0	0	0	2.02351e-05	0	0
Acidobacteria	Solibacteres	Solibacterales	Bryobacteraceae	PAC002019_g	Other	0	0	0	0	0	0	0	0	0	0	0	1.80799e-05	0
Acidobacteria	Solibacteres	Solibacterales	Solibacteraceae	GU187034_g	GU187034_s	0	0	0	0	0	0	0	0	0	0	0	1.80799e-05	0
Acidobacteria	Solibacteres	Solibacterales	Solibacteraceae	Solibacter	Other	0	0	0	0	0	0	0	0	0	0	0	1.80799e-05	0
Firmicutes	Clostridia	Clostridiales	Christensenellaceae	PAC001141_g	Other	0	0	0	0	0	0	0	0	0	0	0	1.80799e-05	0
Firmicutes	Clostridia	Clostridiales	Lachnospiraceae	Blautia	DQ057452_s	0	0	0	0	0	0	0	0	0	0	0	1.80799e-05	0
Firmicutes	Clostridia	Clostridiales	Lachnospiraceae	Clostridium_g24	HQ775480_s	0	0	0	0	0	0	0	0	0	0	0	1.80799e-05	0
Firmicutes	Clostridia	Clostridiales	Lachnospiraceae	Clostridium_g24	PAC001164_s	0	0	0	0	0	0	0	0	0	0	0	1.80799e-05	0
Firmicutes	Clostridia	Clostridiales	Lachnospiraceae	PAC001092_g	AB626932_s	0	0	0	0	0	0	0	0	0	0	0	1.80799e-05	0
Firmicutes	Clostridia	Clostridiales	Ruminococcaceae	Sporobacter	EU462489_s	0	0	0	0	0	0	0	0	0	0	0	1.80799e-05	0
Planctomycetes	Brocadia_c	Brocadiales	PAC001893_f	PAC001893_g	Other	0	0	0	0	0	0	0	0	0	0	0	1.80799e-05	0
Proteobacteria	Alphaproteobacteria	Rhizobiales	Beijerinckiaceae	Beijerinckia	Beijerinckia indica	0	0	0	0	0	0	0	0	0	0	0	1.80799e-05	0
Tenericutes	Mollicutes	Acholeplasmatales	Acholeplasmataceae	Acholeplasma_g2	Other	0	0	0	0	0	0	0	0	0	0	0	1.80799e-05	0
Firmicutes	Clostridia	Clostridiales	Christensenellaceae	PAC001207_g	PAC002382_s	0	0	0	0	0	0	0	1.67442e-05	0	0	0	0	0
Firmicutes	Clostridia	Clostridiales	Lachnospiraceae	Blautia	AF371547_s	0	0	0	0	0	0	0	1.67442e-05	0	0	0	0	0
Firmicutes	Clostridia	Clostridiales	Lachnospiraceae	Coprococcus_g2	EU460192_s	0	0	0	0	0	0	0	1.67442e-05	0	0	0	0	0
Firmicutes	Clostridia	Clostridiales	Lachnospiraceae	HM124264_g	HM124264_s	0	0	0	0	0	0	0	1.67442e-05	0	0	0	0	0
Firmicutes	Clostridia	Clostridiales	Lachnospiraceae	PAC001138_g	PAC002349_s	0	0	0	0	0	0	0	1.67442e-05	0	0	0	0	0
Firmicutes	Clostridia	Clostridiales	Lachnospiraceae	Pseudobutyrivibrio	Other	0	0	0	0	0	0	0	1.67442e-05	0	0	0	0	0
Firmicutes	Clostridia	Clostridiales	Lachnospiraceae	Ruminococcus_g4	PAC001289_s	0	0	0	0	0	0	0	1.67442e-05	0	0	0	0	0
Firmicutes	Clostridia	Clostridiales	Peptococcaceae	PAC002181_g	AB559613_s	0	0	0	0	0	0	0	1.67442e-05	0	0	0	0	0
Firmicutes	Clostridia	Clostridiales	Ruminococcaceae	GQ451199_g	JX096031_s	0	0	0	0	0	0	0	1.67442e-05	0	0	0	0	0
Firmicutes	Clostridia	Clostridiales	Ruminococcaceae	Paludicola	PAC001636_s	0	0	0	0	0	0	0	1.67442e-05	0	0	0	0	0
Firmicutes	Clostridia	Clostridiales	Ruminococcaceae	Pseudoflavonifractor	PAC002474_s	0	0	0	0	0	0	0	1.67442e-05	0	0	0	0	0
Firmicutes	Clostridia	Clostridiales	Ruminococcaceae	Ruthenibacterium	PAC002353_s	0	0	0	0	0	0	0	1.67442e-05	0	0	0	0	0
Firmicutes	Clostridia	Clostridiales	Ruminococcaceae	Sporobacter	CU927507_s	0	0	0	0	0	0	0	1.67442e-05	0	0	0	0	0
Firmicutes	Clostridia	Clostridiales	Ruminococcaceae	Sporobacter	EU771437_s	0	0	0	0	0	0	0	1.67442e-05	0	0	0	0	0
Firmicutes	Clostridia	Clostridiales	Ruminococcaceae	Sporobacter	FJ681265_s	0	0	0	0	0	0	0	1.67442e-05	0	0	0	0	0
Planctomycetes	Phycisphaerae	Phycisphaerales	Tepidisphaeraceae	Tepidisphaera	Other	0	0	0	0	0	0	0	1.67442e-05	0	0	0	0	0
Actinobacteria	Actinobacteria_c	Pseudonocardiales	Pseudonocardiaceae	Allokutzneria	Other	0	0	0	0	0	0	0	0	1.61392e-05	0	0	0	0
Firmicutes	Clostridia	Clostridiales	Christensenellaceae	PAC002522_g	Other	0	0	0	0	0	0	0	0	1.61392e-05	0	0	0	0
Firmicutes	Clostridia	Clostridiales	Lachnospiraceae	EU475449_g	EU475449_s	0	0	0	0	0	0	0	0	1.61392e-05	0	0	0	0
Firmicutes	Clostridia	Clostridiales	Ruminococcaceae	Oscillibacter	GQ897911_s	0	0	0	0	0	0	0	0	1.61392e-05	0	0	0	0
Firmicutes	Clostridia	Clostridiales	Ruminococcaceae	PAC000672_g	PAC001417_s	0	0	0	0	0	0	0	0	1.61392e-05	0	0	0	0
Fusobacteria	Fusobacteria_c	Fusobacteriales	Fusobacteriaceae	Fusobacterium	HQ793486_s	0	0	0	0	0	0	0	0	1.61392e-05	0	0	0	0
Proteobacteria	Alphaproteobacteria	Rhizobiales	Methylobacteriaceae	Methylobacterium	Other	0	0	0	0	0	0	0	0	1.61392e-05	0	0	0	0
Actinobacteria	Acidimicrobiia	Acidimicrobiales	Ilumatobacter_f	AJ863196_g	Other	0	0	0	0	0	0	0	0	0	1.35248e-05	0	0	0
Actinobacteria	Acidimicrobiia	Acidimicrobiales	Ilumatobacter_f	GQ387490_g	Other	0	0	0	0	0	0	0	0	0	1.35248e-05	0	0	0
Actinobacteria	Acidimicrobiia	Acidimicrobiales	Ilumatobacter_f	Ilumatobacter	Other	0	0	0	0	0	0	0	0	0	1.35248e-05	0	0	0
Actinobacteria	Actinobacteria_c	Micrococcales	Intrasporangiaceae	Intrasporangium	Other	0	0	0	0	0	0	0	0	0	1.35248e-05	0	0	0
Actinobacteria	Actinobacteria_c	Micrococcales	Microbacteriaceae	Salinibacterium	Other	0	0	0	0	0	0	0	0	0	1.35248e-05	0	0	0
Chloroflexi	Ktedonobacteria	AY673403_o	AY673403_f	Other	Other	0	0	0	0	0	0	0	0	0	1.35248e-05	0	0	0
Firmicutes	Clostridia	Clostridiales	Clostridiaceae	Clostridium	EU774188_s	0	0	0	0	0	0	0	0	0	1.35248e-05	0	0	0
Firmicutes	Clostridia	Clostridiales	Lachnospiraceae	Blautia	PAC001682_s	0	0	0	0	0	0	0	0	0	1.35248e-05	0	0	0
Firmicutes	Clostridia	Clostridiales	Lachnospiraceae	Coprococcus_g2	EU779209_s	0	0	0	0	0	0	0	0	0	1.35248e-05	0	0	0
Firmicutes	Clostridia	Clostridiales	Lachnospiraceae	GU302778_g	EU844109_s	0	0	0	0	0	0	0	0	0	1.35248e-05	0	0	0
Firmicutes	Clostridia	Clostridiales	Lachnospiraceae	KE159538_g	Other	0	0	0	0	0	0	0	0	0	1.35248e-05	0	0	0
Firmicutes	Clostridia	Clostridiales	Lachnospiraceae	PAC001408_g	PAC001408_s	0	0	0	0	0	0	0	0	0	1.35248e-05	0	0	0
Firmicutes	Clostridia	Clostridiales	Lachnospiraceae	PAC002462_g	PAC002462_s	0	0	0	0	0	0	0	0	0	1.35248e-05	0	0	0
Firmicutes	Clostridia	Clostridiales	Lachnospiraceae	Ruminococcus_g4	PAC001711_s	0	0	0	0	0	0	0	0	0	1.35248e-05	0	0	0
Firmicutes	Clostridia	Clostridiales	Natronincola_f	Alkaliphilus	Other	0	0	0	0	0	0	0	0	0	1.35248e-05	0	0	0
Firmicutes	Clostridia	Clostridiales	Peptostreptococcaceae	Asaccharospora	Asaccharospora irregularis	0	0	0	0	0	0	0	0	0	1.35248e-05	0	0	0
Firmicutes	Clostridia	Clostridiales	Ruminococcaceae	Agathobaculum	FJ370582_s	0	0	0	0	0	0	0	0	0	1.35248e-05	0	0	0
Firmicutes	Clostridia	Clostridiales	Ruminococcaceae	JX198636_g	Other	0	0	0	0	0	0	0	0	0	1.35248e-05	0	0	0
Firmicutes	Clostridia	Clostridiales	Ruminococcaceae	KE993550_g	PAC002377_s	0	0	0	0	0	0	0	0	0	1.35248e-05	0	0	0
Firmicutes	Clostridia	Clostridiales	Ruminococcaceae	Oscillibacter	FJ881219_s	0	0	0	0	0	0	0	0	0	1.35248e-05	0	0	0
Firmicutes	Clostridia	Clostridiales	Ruminococcaceae	Oscillibacter	GQ492577_s	0	0	0	0	0	0	0	0	0	1.35248e-05	0	0	0
Firmicutes	Clostridia	Clostridiales	Ruminococcaceae	PAC001663_g	Other	0	0	0	0	0	0	0	0	0	1.35248e-05	0	0	0
Firmicutes	Clostridia	Clostridiales	Ruminococcaceae	Sporobacter	EU773165_s	0	0	0	0	0	0	0	0	0	1.35248e-05	0	0	0
Firmicutes	Clostridia	Clostridiales	Ruminococcaceae	Sporobacter	EU794151_s	0	0	0	0	0	0	0	0	0	1.35248e-05	0	0	0
Firmicutes	Clostridia	Clostridiales	Ruminococcaceae	Sporobacter	JX095396_s	0	0	0	0	0	0	0	0	0	1.35248e-05	0	0	0
Firmicutes	Clostridia	Clostridiales	Thermohalobacter_f	FN356255_g	FN356255_s	0	0	0	0	0	0	0	0	0	1.35248e-05	0	0	0
Fusobacteria	Fusobacteria_c	Fusobacteriales	Fusobacteriaceae	Fusobacterium	Fusobacterium equinum	0	0	0	0	0	0	0	0	0	1.35248e-05	0	0	0
Planctomycetes	Planctomycetia	Planctomycetales	Gemmataceae	PAC000025_g	Other	0	0	0	0	0	0	0	0	0	1.35248e-05	0	0	0
Proteobacteria	Alphaproteobacteria	Rhizobiales	Bradyrhizobiaceae	Bradyrhizobium	Other	0	0	0	0	0	0	0	0	0	1.35248e-05	0	0	0
Proteobacteria	Alphaproteobacteria	Rhizobiales	Hyphomicrobiaceae	Pedomicrobium	Other	0	0	0	0	0	0	0	0	0	1.35248e-05	0	0	0
Proteobacteria	Alphaproteobacteria	Rhizobiales	Phyllobacteriaceae	Other	Other	0	0	0	0	0	0	0	0	0	1.35248e-05	0	0	0
Proteobacteria	Alphaproteobacteria	Rhodobacterales	Rhodobacteraceae	Paracoccus	Other	0	0	0	0	0	0	0	0	0	1.35248e-05	0	0	0
Proteobacteria	Alphaproteobacteria	Rhodospirillales	Rhodospirillaceae	LARJ_g	AB234520_s	0	0	0	0	0	0	0	0	0	1.35248e-05	0	0	0
Verrucomicrobia	Verrucomicrobiae	Verrucomicrobiales	Verrucomicrobiaceae	AF234742_g	Other	0	0	0	0	0	0	0	0	0	1.35248e-05	0	0	0
